# Supplementary material for: Metabolic engineering of a tyrosine-overproducing yeast platform using targeted metabolomics
Source: Microb Cell Fact. 2015 May 28;14:73. doi: 10.1186/s12934-015-0252-2 (PMC4458059; doi:10.1186/s12934-015-0252-2)
Supplement: Additional file 10. — Intracellular and extracellular metabolite concentrations and biomass levels are provided in triplicate for each strain studied over the full experiment time course. [file 12934_2015_252_MOESM10_ESM.xlsx]

## Sheet: Fermentation data
	Biomass (g DCW / L)										Glucose (mmol / g DCW)										Ethanol (mmol / g DCW)										Acetate (mmol / g DCW)										Glycerol (mmol / g DCW)
	0	4	8	12	24	30	36	48	72	96	0	4	8	12	24	30	36	48	72	96	0	4	8	12	24	30	36	48	72	96	0	4	8	12	24	30	36	48	72	96	0	4	8	12	24	30	36	48	72
757-1	0.0833569	0.27317	0.779337	1.18407	2.57402	2.16527	3.26297	3.07818	3.0119	3.91376	1848.46	493.061	122.928	43.1548		0	0	0	0	0	0	33.2719	79.204	150.54		44.059	20.2702	17.0986	0	0	0.686747	4.79846	6.7719	14.3122	4.22772	1.25217	0.362593	0.0407791	0	0	1.54893	2.69041	3.20527	9.59951		4.30497	2.94586	3.18601	2.16234
757-2	0.0893827	0.237015	0.879767	1.168	2.08392	2.00458	2.568	2.92151	2.44748	4.08449	1602.12	541.578	112.673	46.2239		0	0	0	0	0	0	33.7751	55.6055	164.112		64.9228	43.0972	32.8187	26.9159	6.36821	0.379567	4.2955	5.36478	13.7167	6.34122	0.269728	0.179933	0.069193	0.0134459	0.469411	1.36313	2.63717	2.72259	8.04748		4.13317	3.11199	2.73343	2.11818
757-3	0.10746	0.311333	0.765277	1.50545	2.34906	1.94031	2.75078	2.49368	2.75479	3.8997	1355	456.997	126.207	35.6124		0	0	0	0	0	3.93622	32.03	74.5034	125.01		62.2834	33.8873	29.9712	12.4475	0	0.288513	3.90824	5.30841	10.7267	5.5627	0.584375	0.205825	0.112318	0.45751	0.649977	0	2.06398	3.38807	6.36082		4.5961	3.00744	3.23636	1.91328
920-1	0.149641	0.437875	1.24533	1.5637	2.73873	2.11305	2.59612	3.05207	3.1063	3.94389	987.534	311.592	55.5437	18.0946		0	0	0	0	0	0	47.2398	71.3036	162.938		39.3916	31.0325	24.0917	0.0886502	0.080019	0.175363	3.83644	4.20746	12.0023	1.35166	0.97541	0.810611	0.632814	0.263807	0	0	2.35833	3.28413	10.4499		3.9783	3.69285	3.00136	2.3009
920-2	0.113486	0.345479	1.09469	1.58177	2.60013	2.39827	2.71663	2.88134	3.25092	3.6205	1322.58	370.053	71.8444	25.5512		0	0	0	0	0	0	29.9899	113.328	135.587		48.6455	36.1755	37.4132	8.2704	0	0.347281	3.08713	7.50299	9.4547	1.39236	1.33399	0.396586	0.421459	0.323588	1.03165	0	2.35665	8.42459	7.16252		3.22347	2.29513	2.62832	0.778183
920-3	0.0853655	0.212912	0.795406	1.35078	2.6383	2.62122	2.70659	2.92553	2.66642	4.04632	1870.1	621.099	108.918	37.5215		0	0	0	0	0	0	46.8914	118.152	153.269		28.5223	34.4225	32.4115	20.7472	0.856793	0.259694	4.95408	9.81266	11.6308	4.30891	1.18396	0.148756	0.442564	0.51252	0.995507	0	3.40731	7.79491	8.76213		2.87789	2.84293	2.73234	1.88838
952-1	0.111477	0.261118	0.839595	1.29655	2.35709	2.30989	2.62825	3.23284	2.6865	3.37746	1243.11	485.548	112.845			0	0	0	0	0	6.49747	28.8406	88.3164			40.8342	27.5199	11.9818	4.36385	0.0544055	0.122854	4.53429	9.94011	14.4888	10.7817	0.747431	0.74899	0.664407	1.15147	1.16959	0	3.1827	6.02988			4.73342	3.53852	2.6565	2.20662
952-2	0.115494	0.327402	0.93199	1.16398	2.51577	2.30989	2.80903	3.11634	2.76082	3.65264	1217.06	401.373	98.4046			0	0	0	0	0	0	34.1986	109.835			61.1248	34.1332	22.0245	12.3623	0	0.239722	4.71535	12.9831	14.7162	10.1177	1.57537	1.02055	0.852198	1.28059	1.87041	0	3.27113	6.94795			3.74241	1.99722	1.7054	0.940744
952-3	0.137589	0.230989	0.785363	1.26642	2.20444	2.18536	3.07617	2.43744	2.53787	3.65264	958.159	575.761	123.756		0.314566	0	0	0	0	0	0	37.3049	110.567		70.5563	59.2174	41.011	39.1552	18.3042	3.95277	0	5.36274	10.7933	14.0831	4.5803	1.46503	0.966452	1.05476	1.07329	0.670257	0	3.56072	11.5473		3.9209	4.11859	2.94314	3.11076	1.87138
954-1	0.149641	0.307316	0.865707	1.40502	2.03572	2.27574	2.59612	3.28306	2.90745	3.75909	1063.95	430.802	101.426		0	0	0	0	0	0	0	39.5775	116.29		15.6097	52.9121	36.4378	12.3407	0.0656516	0	0.221234	5.76917	13.8928	9.39548	4.75901	2.06079	1.38139	1.04488	0	0	0	2.29299	5.60705		3.98343	3.78372	2.94044	1.55664	0.678319
954-2	0.157675	0.263127	1.08665	1.36484	1.71032	2.05078	2.41936	2.62223	2.14217	3.00788	924.413	527.627	84.9359		0	0	0	0	0	0	0	52.5091	97.8233		83.5041	75.4119	50.4987	39.002	47.0625	7.94293	0.207253	5.62903	9.61023	10.2754	6.45817	2.38952	1.70535	1.29375	1.2621	1.06318	0	5.09946	5.03276		4.30847	3.9866	3.24541	2.24139	2.53806
954-3	0.145623	0.222955	0.851646	1.32065	2.04375	1.99454	2.55594	2.56197	2.76685	3.18865	950.829	602.623	111.214		0	0	0	0	0	0	1.95741	52.4341	109.094		69.3104	67.0999	45.5705	41.5855	16.9077	3.07211	0.190124	6.45472	13.0849	8.76393	5.80521	0.586352	1.63595	1.34596	0.982409	0.315003	0.806353	4.52623	6.14874		3.54982	3.87277	2.72539	2.59375	0.938601
985-1	0.12152	0.249066	0.594546	1.04146	1.81879	1.91018	2.33098	3.0601	2.68449	3.39152	1239.22	569.81	175.284		10.3841	0.738548	0	0	0	0	0	37.2827	96.2789		73.9421	69.2324	52.1288	17.3517	10.4963	0.150083	0.279726	5.37161	13.0134	22.4198	6.68556	5.03596	1.68214	0.917144	1.17246	1.39769	0.786715	5.20271	7.77325		4.33599	4.95182	4.45465	2.505	2.4188
985-2	0.133572	0.1868	0.721087	0.868719	1.78665	1.76958	2.37919	2.89741	2.99984	3.3172	1026.26	753.703	147.178		10.1007	1.20061	0	0	0	0	0	38.4891	99.7781		68.4252	82.871	61.1636	35.9124	19.1767	6.12416	0.183674	7.52275	9.77958	24.4569	5.56699	5.3814	0.512289	0.136545	0.870907	0.834526	0.581533	4.74447	6.77516		3.90797	5.59213	4.14776	2.70277	0.978021
985-3	0.149641	0.198851	0.510184	0.912909	1.76054	1.60487	2.2888	2.80903	2.46757	3.14848	1014.74	734.918	280.112		10.3478	1.07993	0	0	0	0	0	32.9977	100.651		75.1493	94.3668	64.9259	38.6398	39.7143	16.5254	0.15978	2.5734	11.4409	22.7131	5.74267	6.60483	1.41607	1.07751	1.05157	0.71172	0	3.2563	7.33129		4.51368	6.128	4.5477	2.87752	3.50896
1018-1	0.137589	0.257101	0.843612	1.1439	1.78263	2.12912	2.63428	2.93557	3.03801	3.32725	1056.54	539.562	118.606		1.2685	0	0	0	0	0	0	35.9374	107.54		56.3949	46.3276	32.9374	16.0245	6.89875	0	0.150144	6.55604	13.7316	20.2574	6.42643	2.34434	1.30323	0.925531	1.12503	1.57015	0.229409	5.07751	5.91067		4.43165	4.48362	3.75878	2.50595	1.622
1018-2		0.164705	0.620657	1.0515	1.46126	1.83787	2.13615	2.8251	2.80501	3.1063	284.997	803.707	159.786		2.23829	0	0	0	0	0	0.0194561	48.6062	109.886		96.9028	68.7228	57.8504	23.0531	13.8022	0	0.050654	8.30059	17.1063	20.7481	9.63256	1.0221	2.10063	0.843609	1.08619	1.64897	0	4.63644	7.32632		5.91379	4.57558	4.27465	2.73577	1.67435
1018-3	0.143615	0.279195	0.861689	1.30659	1.83486	1.94232	2.43744	2.51376	2.52381	3.22079	1056.8	487.339	104.595		0	0	0	0	0	0	0	41.2975	109.573		76.9979	67.8413	48.3558		19.5395	4.71382	0.201702	6.49399	14.7952	19.4788	5.92453	2.61412	1.63127		1.59315	1.21561	0.893605	3.04269	7.65329		4.72503	5.03815	4.23345		2.47816
1040-1	0.0622666	0.223959	0.248062	0.442896	1.29856	1.77359	2.04174	1.81437	1.60186	2.55695	2229.48	583.525	377.964	188.094	26.6535	2.69668	0	0	0	0	0	19.8428	46.3332	49.996	62.6359	56.468	51.6781	48.5353	39.9601	2.25245	0.973123	3.91646	8.25219	10.4877	9.57492	8.03757	4.31202	4.47127	2.64385	0.273889	0.0672223	1.52187	2.13716	2.75908	4.93125	4.41942	4.20609	4.40408	5.20261
1040-2	0.118507	0.256097	0.326397	0.521232	1.24031	1.70128	1.9855	1.89391	1.64404	2.36613	1190.72	513.036	301.6	165.183	29.1024	4.78067	0	0	0	0	0	19.3455	42.4437	62.4613	80.2997	69.0654	62.9313	58.2522	60.2611	18.4633	0.557666	4.5175	7.94169	10.1659	9.73214	7.02208	4.17271	3.80616	5.8593	0.482397	0	1.86324	2.3629	3.15939	4.40902	3.94192	3.84975	3.65978	0.783218
1040-3	0.0763268	0.191821	0.43687	0.850642	1.24634	1.45423	1.74849	1.78886	1.6822	1.74949	1727.13	687.391	216.5	97.2963	29.576	7.97878	0	0	0	0	0	30.985	31.5338	36.8916	84.4498	91.874	78.1703	65.0676	52.5012	50.5725	0.755658	4.85602	4.97591	5.23073	9.18926	8.86582	7.31552	4.70196	4.73843	0.78686	0	0.717594	1.22666	1.4925	4.10934	4.90208	4.36299	3.7696	3.84317
1041-1	0.1868	0.119512	0.185796	0.386655	1.168	1.46829	1.68823	1.78344	1.82682	2.14719	730.165	1093.47	595.435	259.558	56.9112	34.2244	20.0932	5.80358	0	0	0	16.7669	29.788	27.8905	38.66	43.9733	46.6344	20.6799	16.7811	6.618	0.660744	9.63823	15.7787	15.0198	14.7089	13.2625	11.7596	10.9939	9.13785	5.33962	0	3.27618	4.12916	2.2854	2.54449	3.05575	3.27047	3.75223	3.43085
1041-2	0.138593	0.0913913	0.334432	0.416784	1.2604	1.50444	1.76456	1.76737	1.85092	2.08091	1002.17	1269.39	321.8	239.594	44.1053	25.9359	11.6678	2.6553	0	0	0	19.7416	22.5561	36.7707	52.5246	57.6194	52.0013	43.0598	30.2978	24.2646	0.933756	10.2877	8.13805	13.8791	12.9407	12.5832	10.1898	11.2242	8.90595	7.3864	0.589357	4.91235	1.82624	3.02548	3.21562	3.74019	3.52284	3.2892	3.91806
1041-3	0.118507	0.141606	0.258105	0.314346	1.07761	1.39999	1.48536	1.96521	1.869	1.70329	1185.3	851.611	413.676	310.181	55.7048	29.8998	19.4422	2.8595	0	0	2.72062	6.70806	28.1133	44.305	57.549	52.8923	58.5564	32.3688	44.7769	44.2873	0.871336	6.38617	9.93168	16.4483	13.8727	12.0254	12.5962	8.77944	8.85437	11.7691	0	2.44408	1.79546	3.06867	3.23601	3.84309	3.52858	2.31587	2.9281
1040M-1	0.0823526	0.153658	0.26614	0.559395	1.4713	1.83787	2.09397	1.70048	1.69225	2.42438	1690.67	786.371	350.175	154.263	22.256	1.52245	0	0	0	0	0	23.9989	45.0208	50.3035	39.3193	60.1028	48.1909	43.9612	47.537	0	0.626192	4.93721	8.14205	9.61278	7.49714	5.98344	4.12701	4.53919	4.19779	2.88359	0	2.22826	3.0053	2.92076	4.55241	4.69648	3.01662	3.66515	5.21193
1040M-2	0.190817	0.227976	0.264131	0.541318	1.38493	1.61893	1.85092	1.94854	1.94734	2.51678	724.921	514.347	347.637	139.665	15.6009	0.908489	0	0	0	0	0	23.8284	55.973	63.139	76.937	78.4629	60.2004	61.0376	22.596	1.54305	0.435458	4.14191	9.93637	10.6955	7.30345	6.85585	4.21155	4.50543	0.647033	1.21777	0.557166	1.5302	2.19731	4.09797	3.72868	3.83049	3.25527	3.73447	2.63271
1040M-3	0.136585	0.19383	0.362552	0.539309	1.35078	1.56068	1.69626	1.68662	1.94533	1.75351	998.308	593.575	283.863	150.926	18.0833	1.70758	0	0	0	0	0	12.1901	48.2699	64.6984	64.1461	87.0145	72.2085	67.7442	52.834	61.1351	0.419358	4.86746	7.67405	11.883	8.73809	6.7766	3.14796	4.94413	3.93537	1.13154	0	2.56175	1.64501	2.18201	3.73502	3.64104	3.39859	3.67087	3.15908
1041M-1	0.136585	0.139598	0.203873	0.460974	1.32065	1.62897	1.89311	1.98992	1.71434	1.61893	998.867	797.234	444.701	198.679	42.0312	22.2214	10.1093	2.65194	0	0	0	33.8618	53.783	53.1102	47.5448	35.8681	33.1	28.1907	20.3888	12.8983	0.581168	9.21542	14.7107	13.9378	13.6538	10.2187	8.48203	8.6618	7.92202	6.43011	0.764385	6.75497	4.52385	3.43774	3.65225	3.66577	3.44869	4.26268	3.7811
1041M-2	0.154662	0.129555	0.217933	0.454948	1.22625	1.53256	2.29081	1.77138	1.8228	1.51248	886.452	873.464	437.664	163.494	34.8628	15.9006	4.46858	0.815778	0	0	0	38.1868	57.2716	59.0804	77.3044	66.6103	41.3589	50.4717	41.688	43.4371	0.753188	7.70856	11.7296	11.2447	12.1762	9.004	6.31292	9.50826	9.32413	6.28245	0	2.33174	2.46445	2.7475	3.51231	3.33118	1.89681	2.95511	2.84649
1041M-3	0.148636	0.219942	0.320372	0.63773	1.24031	1.47431	1.60788	1.87001	1.76456	1.44619	889.114	510.454	279.253	121.502	34.6316	16.1484	7.37365	0.887819	0	0	0	28.6917	44.5848	40.2292	71.1532	64.9214	62.0195	41.5334	39.9035	46.6208	0.505134	5.93628	9.4837	9.09646	12.4812	9.94838	10.8732	6.29984	9.33359	8.83193	0	2.40606	2.52381	2.53105	3.83156	3.36846	2.9485	2.57792	3.20098
1031M-1	0.0944042	0.194834	0.259109	0.743182	1.44217	1.67316	2.51276	2.22754	2.73571	2.5469	1455.04	641.237	457.9	138.213	26.0048	7.01473	0	0	0	0	6.694	40.2354	110.043	81.1985	116.124	104.941	60.9489	79.1736	38.6473	11.372	0.109537	3.69972	12.1193	8.26911	7.03199	5.0063	2.15758	2.342	0.390236	0.335242	24.8511	12.8006	12.6176	5.75687	5.92148	5.90159	4.29966	5.48317	4.06551
1031M-2	0.10043	0.182783	0.249066	0.705019	1.24734	1.31162	2.14719	2.36011	2.71362	2.39827	1338.35	695.204	504.952	156.053	42.4222	24.8646	4.31163	0	0	0	0	39.9689	114.571	78.2932	123.397	129.267	82.233	61.9563	44.1617	43.0565	0.203016	5.33435	14.8958	10.0658	10.5443	9.66929	4.97717	1.17424	1.82587	0.365701	16.189	10.1355	10.2056	5.33732	4.46507	5.12455	3.56303	3.50429	2.68436
1031M-3	0.0883784	0.208894	0.164705	0.48809	1.12482	1.26743	2.11706	2.26972	2.90444	2.57302	1491.98	581.893	783.314	236.63	60.8363	38.4709	12.3103	0	0	0	0	15.3989	82.6919	59.6358	88.7893	98.9016	72.1457	69.2563	35.3136	24.5957	0	2.86165	13.5778	8.09295	7.98578	7.41781	3.91243	1.01693	0.726769	0.250337	5.96925	3.26789	5.5354	2.7972	4.49075	5.39966	4.16339	4.74532	3.99644
1032M-1	0.134576	0.184791	0.245049	0.93199	1.58077	1.81377	2.8964	2.4746	3.43671	2.60515	1009.87	682.805	501.159	83.0927	24.7754	15.2658	4.57535	1.73273	0	0	0	44.6559	123.907	65.2819	90.3977	71.7825	41.169	37.8527	23.5403	11.5977	0.192341	7.94657	18.5274	8.72313	9.18199	6.37583	1.97272	1.00171	0.831606	0.0229424	9.83777	10.0879	10.2931	3.30504	4.61844	5.35989	3.5557	5.14938	4.86095
1032M-2	0.118507	0.210903	0.168722	0.701001	1.23127	1.67718	2.33801	2.54891	3.10931	2.10702	1125.67	610.045	763.24	111.743	35.7001	15.8046	5.70689	1.05973	0	0	0	33.6112	134.663	71.5846	117.522	70.8604	49.8458	45.7315	28.7527	33.8374	0.193451	7.05677	24.6737	9.04992	12.634	7.73518	3.54318	1.94762	1.63107	0.208102	12.3693	6.78868	15.2792	3.80693	6.06575	4.73803	4.11878	5.82839	4.5672
1032M-3	0.150645	0.27317	0.379625	0.956094	1.67116						859.282	485.53	323.582	104.819	32.3931						0	25.3454	72.2481	64.7728	54.7406						0.227732	5.49002	13.7192	10.1759	7.3811						7.36262	4.74832	6.32095	3.67656	5.14997
	Pyruvate (µmol/g DCW) intracellular										Phosphoenolpyruvate (µmol/g DCW) intracellular										Erythrose 4-phosphate (µmol/g DCW) intracellular
	0	4	8	12	24	30	36	48	72	96	0	4	8	12	24	30	36	48	72	96	0	4	8	12	24	30	36	48	72	96
757-1	59.0977	76.5519	56.9527	21.4871	3.07441	2.40302	1.49753	1.39892	1.22894	0.62738	0	0.0911688	0.00887668	0.0222015	0.0102129	0.0504802	0.0510914	0.0383842	0.0585748	0.0334977	22.8253	6.22213	5.56631	1.56402	0.739172	0.527226	0.662879	0.667973	0.629478	0.559477
757-2	68.6154	72.8705	39.6908	23.4003	9.62653	2.26502	1.9361	2.09697	1.60219	1.11558	0	0	0	0.0189532	0.0139426	0.039342	0.0428587	0.0304705	0.0145488	0.0221909	20.7189	7.17127	5.68061	1.52038	0.961706	0.670731	1.00865	0.712934	0.632807	0.555704
757-3	55.3236	52.489	43.6641	17.2286	10.8898	2.12593	1.9318	2.67963	1.61414	0.825426	0	0	0	0.0183811	0.0135469	0.0328015	0.0264777	0.0292076	0.032902	0.0249026	23.8435	7.00761	6.06637	1.19644	0.755964	0.562205	1.22314	1.29571	0.5816	0.664206
920-1	23.4672	53.947	39.0808	17.8584	3.23987	2.25174	1.95042	1.62703	1.94469	0.997378	0	0	0.00888814	0.0176964	0.0176818	0.0261913	0.0729434	0.0259852	0.0380368	0.0180573	13.3929	4.40312	4.35938	0.957186	0.555775	0.756359	1.26515	0.699935	0.472804	0.643223
920-2	31.5537	52.7986	39.2539	16.9163	2.82287	2.2603	2.10897	1.71708	1.71351	1.15057	0	0.0640773	0	0.0201182	0.0255418	0.0184611	0.0458758	0.0112347	0.019417	0.0227995	13.1888	5.14011	4.91295	1.05851	0.634183	0.528894	1.18937	0.685804	0.427129	0.62692
920-3	31.4029	64.8124	56.5234	19.8677	3.6219	1.8001	1.50071	1.21929	2.20825	1.72236	0	0.110473	0	0.0194614	0.0199281	0.0195301	0.02093	0.0326416	0.0315645	0.0240002	23.4769	9.29377	4.33757	0.86391	0.961553	0.609724	1.14445	0.84887	0.680994	0.587342
952-1	30.7912	61.4465	61.0653	27.1837	14.722	2.40673	1.69185	1.66074	3.31261	1.27134	0	0.0688831	0.0263667	0.0320138	0.00821783	0.034142	0.0517292	0.0215282	0.0186766	0.0249194	22.3016	7.578	6.40564	0.997877	0.936352	0.384391	1.0668	0.553417	0.496987	0.679939
952-2	23.8104	54.4147	61.7831	27.1693	11.4381	2.7579	1.88739	1.68167	2.19689	1.27757	0	0.0422596	0	0.0297166	0.0109993	0.0335431	0.0305382	0.0316817	0.0146563	0.0288025	18.2311	5.11399	4.46405	1.52562	0.6857	0.406356	1.15975	0.668362	0.570658	0.650647
952-3	23.9411	57.8559	209.538	20.8865	13.5516	1.9826	1.5011	1.27551	2.88087	1.52004	0	0	0	0.033868	0.0150633	0.0329221	0.023677	0.0305456	0.0248725	0.0225989	14.566	7.79765	13.599	1.72273	0.989685	0.650073	0.911467	0.755924	0.873316	0.665268
954-1	27.4335	46.7696	126.525	29.1124	9.23737	3.16005	2.11511	1.29488	2.45164	0.95704	0	0.0585281	0	0.0206797	0.0122338	0.0151993	0.0342896	0.0177479	0.0940803	0.0150698	12.8843	5.86098	5.47983	1.33613	0.810014	0.479338	0.843436	0.569353	0.431666	0.603806
954-2	25.2201	70.4511	76.8216	18.1482	22.3945	2.6867	2.20905	1.48377	2.55192	1.75855	0	0.0788737	0	0.0233158	0.0137523	0.0242879	0.0388018	0.0314792	0.0211557	0.0312099	12.0669	6.17038	4.15552	0.985121	1.26077	0.804064	0.949206	0.896137	0.648203	0.710218
954-3	26.9676	89.5784	103.119	26.6352	18.5521	3.53119	1.77556	1.44476	1.90071	1.50561	0	0.111702	0	0.0282866	0.0230174	0.0339906	0.0316623	0.0290608	0.0391935	0.0238569	11.3234	8.87513	6.34478	1.19097	1.42747	0.64867	0.679085	0.719179	0.52116	0.51084
985-1	31.5839	43.2907	98.829	24.0304	18.3341	10.3002	3.13656	2.07984	3.65411	1.6839	0	0	0	0.0398552	0.0114108	0.0282486	0.0409673	0.0200989	0.0211023	0.0334062	18.5797	7.53725	6.443	1.58332	1.074	0.584353	0.962283	0.680645	0.507306	0.464536
985-2	31.9928	70.3772	65.7373	31.906	22.0025	8.42417	3.11152	2.25144	3.36975	2.22798	0	0.0888814	0	0.0350388	0.00851842	0.0226743	0.0462599	0.0290481	0.0161863	0.0161015	17.8529	9.77806	6.1215	2.36539	1.49089	0.716799	0.785655	0.608271	0.596401	0.595692
985-3	27.1691	58.7495	116.024	27.0242	24.6044	11.1132	2.91416	1.92871	4.04713	2.07772	0	0.0765367	0	0.0606232	0.00707299	0.0405194	0.0396008	0.0391811	0.0262371	0.0200488	12.8843	5.48576	11.188	0.944818	1.38332	0.80617	0.723346	0.770001	0.757516	0.805721
1018-1	23.7973	42.3226	93.5128	20.0452	18.2287	3.45666	2.23982	1.56467	1.93211	1.13816	0	0.0861038	0	0.0254003	0.0100899	0.0220946	0.0356361	0.0237083	0.0143846	0.0364838	13.8285	5.72297	6.5255	1.04233	1.6081	0.524264	0.831217	0.600363	0.615278	0.738355
1018-2	5.95515	67.2657	84.6622	27.8932	22.3664	3.01409	2.04158	1.55451	1.81824	1.61435	0.0317312	0.0504022	0	0.0381587	0.00662792	0.0436636	0.0462192	0.0217708	0.0196186	0.0521051	3.78173	13.2461	6.98941	1.71295	1.42359	0.731573	0.887543	0.623839	0.637826	0.524383
1018-3	21.8345	46.6617	93.8584	19.2829	13.1274	2.6483	1.34818	1.83451	2.00872	1.67265	0	0.064423	0	0.0360034	0.0188514	0.0363292	0.0265614	0.0495782	0.026935	0.0231164	16.0745	6.45129	6.12363	1.18437	0.88486	0.600806	0.701147	1.01979	0.888762	0.638396
1040-1	`	31.4701	41.5311	29.6581	12.5688	14.1789	5.11155	2.95302	2.46318	2.54661	`	0.97181	2.08236	0.973517	0.467661	0.478221	0.117124	0.052298	0.112061	0.117961	`	2.08772	2.65834	1.18125	0.524438	0.314811	0.263372	0.381979	0.266592	0.403019
1040-2	40.598	41.0063	39.9944	18.698	20.8219	20.7727	9.79396	2.83339	2.15689	3.51967	1.08548	1.42827	1.72322	1.00012	0.611985	0.514213	0.262708	0.063649	0.0564869	0.0882019	3.78888	2.65609	2.65708	0.976998	0.68215	0.659018	0.421432	0.406304	0.258809	0.439259
1040-3	47.3827	33.1716	46.2707	27.1488	22.0684	19.6259	10.8532	4.52135	2.77906	3.60845	0.843975	0.851466	1.78686	0.960989	0.923942	0.55391	0.33161	0.0891454	0.10133	0.115573	5.04788	2.63815	4.34603	1.27286	0.600361	0.575434	0.331737	0.285623	0.413859	0.309695
1041-1	22.8331	35.2475	36.8708	9.3465	11.2577	8.38032	3.78531	3.44198	2.0533	2.06535	0.298444	0.760707	2.36448	0.707219	0.327752	0.285649	0.150299	0.118931	0.0561984	0.0400103	3.02253	2.4142	2.75576	0.811523	0.666424	0.394656	0.18652	0.485747	0.227934	0.269584
1041-2	51.0227	12.5379	48.9669	16.6077	16.0424	11.9427	4.77939	4.04078	1.6046	3.03535	0.532574	1.17741	2.79817	0.914017	0.390906	0.210206	0.167838	0.115463	0.0453545	0.0756591	4.42885	0.44827	4.40265	0.674331	0.789774	0.515376	0.248397	0.307324	0.269309	0.301268
1041-3	48.4584	16.4263	28.552	14.2623	6.53262	`	`	`	`	`	0.285653	0.987591	1.38092	0.583576	0.234812	`	`	`	`	`	2.70012	2.22487	2.73943	0.706307	0.45258	`	`	`	`	`
1040M-1	67.9168	43.8877	44.0472	31.4575	35.1191	14.8571	4.97611	6.38248	5.15811	4.03421	0.72709	0.242581	0.237261	0.173776	0.285888	0.0538326	0.116123	0.0576507	0.108831	0.160905	6.95849	1.37038	2.47444	1.95658	1.30685	0.845249	0.738373	0.266516	0.816835	0.311485
1040M-2	31.8919	36.8603	42.0622	32.8245	45.9444	19.7382	4.74823	4.71617	4.75581	4.96291	0.0764061	0.282852	0.180318	0.165031	0.182509	0.0641378	0.161557	0.0810032	0.0975561	0.0618898	5.94125	2.89028	1.32747	1.42008	0.960667	0.774365	0.6017	0.315399	0.380637	0.408734
1040M-3	53.3001	41.4873	29.9313	22.1443	41.1001	26.1531	7.59812	5.46453	4.72047	6.43736	0.533837	0.401232	0.103631	0.0851563	0.159831	0.112551	0.119646	0.105251	0.0994882	0.0956618	8.27847	1.50585	1.32238	0.997494	0.840141	1.03088	0.780871	0.349822	0.270547	0.536541
1041M-1	23.6337	70.9595	54.9299	34.4484	35.6778	22.8031	18.3917	10.3609	5.91381	4.17363	0.193891	0.492466	0.316776	0.23418	0.0930276	0.134697	0.0784804	0.0508305	0.103064	0.0324764	3.28596	3.77649	4.08106	1.30735	1.57658	1.29946	0.623406	0.318987	0.311411	0.582884
1041M-2	35.0251	97.0798	31.1849	42.1168	27.9857	21.3575	12.8948	8.27659	3.63676	4.1555	0	0.643994	0.108299	0.434502	0.28736	0.0815959	0.0869413	0.0473471	0.0527446	0.0268087	4.29863	6.91389	2.37522	2.42569	1.05995	1.05686	0.77376	0.450642	0.353459	0.587781
1041M-3	33.4812	71.0602	35.3962	55.3145	37.1136	22.8019	19.0734	10.6616	3.41755	7.05927	0.458436	0.511542	0.228029	0.259244	0.117636	0.102297	0.0516416	0.0851609	0.0671586	0.0204701	6.39827	5.48208	3.4973	3.4459	1.54129	1.13571	0.8043	0.405274	0.669643	0.751491
1031M-1	60.5303	49.0947	44.1409	28.5066	23.0114	13.9014	5.57971	6.80124	4.93725	3.70865	0.329851	0.500884	0.425279	0.178052	0.215397	0.1039	0.16984	0.123024	0.0782941	0.0201343	6.57662	2.11484	3.05255	1.6782	0.662601	0.716817	0.502612	0.334548	0.336176	0.516241
1031M-2	29.2295	42.883	40.0555	47.1244	36.211	13.5637	4.13631	4.69593	4.40825	3.69888	0.189809	0.51633	0.548497	0.451632	0.209216	0.130588	0.180839	0.132413	0.125333	0.149619	3.50061	1.42542	2.66566	2.20116	0.964636	0.982119	0.583976	0.467133	0.394387	0.361665
1031M-3	33.0213	43.9207	29.0847	43.3047	36.7062	18.6568	6.22072	3.88797	3.01728	5.85944	0.232027	0.397074	0.174824	0.201473	0.167582	0.104874	0.201438	0.103362	0.0322618	0.143164	4.75838	2.70107	2.1412	2.67801	0.855369	0.785912	0.536608	0.286703	0.277818	0.583976
1032M-1	25.1521	47.7793	52.2395	40.5854	31.8048	12.9485	9.11204	7.09259	5.36982	4.97578	0.232027	0.648627	0.288687	0.392851	0.0685621	0.10702	0.0920882	0.0490604	0.0488116	0.0387662	7.66628	3.10379	2.83367	1.87985	0.984243	0.698468	0.646092	0.185827	0.348436	0.913641
1032M-2	30.1359	55.7475	44.79	44.6336	35.138	18.0299	7.53657	9.51059	5.31407	4.16201	0.0878174	1.04836	0.270062	0.51747	0.0886086	0.091002	0.0761009	0.0866061	0.0344303	0.0507158	5.71967	3.06569	3.47925	1.98412	1.1778	0.705287	0.459424	0.385389	0.60859	0.50778
1032M-3	31.0366	32.0269	31.6599	30.0769	30.8078	17.5381	11.7681	5.59923	3.30543	4.08168	0.395969	0.308764	0.226105	0.411751	0.153307	0.0851377	0.0997497	0.0298322	0.0711338	0.0337529	7.04469	1.31332	2.70487	0.905883	1.22267	0.694566	0.778392	0.30422	0.61256	0.944095
	Dehydroshikimate (µmol/g DCW) intracellular										Shikimate (µmol/g DCW) intracellular										Chorismate (µmol/g DCW)										Prephenate (µmol/g DCW)
	0	4	8	12	24	30	36	48	72	96	0	4	8	12	24	30	36	48	72	96	0	4	8	12	24	30	36	48	72	96	0	4	8	12	24	30	36	48	72	96
757-1	0	0	0	0	0	0	0	0	0	0.00508349	0	0	0	1.41697	2.48111	2.22461	2.20089	2.06382	1.45031	0.927916	0	0	0	0.926565	0.465613	0.511822	0.244823	0	0	0	0	0	3.21324	2.97022	0.129645	0.124978	0.0565194	0	0	0
757-2	0	0	0	0	0	0	0	0	0	0	0	0	0	1.74538	3.75719	2.65943	3.04748	2.99737	2.01466	1.26732	0	0	0	0	0	0	0	0	0	0	0	0	1.2787	1.07243	0.508193	0.239615	0	0	0	0
757-3	0	0	0	0	0	0	0	0	0	0	0	0	0	1.36614	2.46528	2.48254	3.3768	3.83161	2.20211	1.67102	0	0	0	0	0.392107	0	0.316017	0	0	0	0	0	0.81717	1.88379	0.609709	0.212	0	0	0.0786984	0
920-1	0.319951	0.33701	0.823686	0.202164	0.121175	0.041902	0.14944	0.0311676	0.122093	0.116027	5.66635	1.40083	5.28765	4.58606	3.75805	3.85482	6.08018	3.67694	3.45138	2.74951	0	0	1.54126	2.6611	2.52463	2.68677	1.57394	0	0	0	0	21.0179	33.0082	32.0906	5.39656	0.655462	1.05412	0.217507	0.430577	0.20355
920-2	0.502791	0.322728	0.868137	0.198195	0.164208	0.0557882	0.355653	0.0308566	0.063686	0.188899	7.39207	1.48826	5.12537	3.08516	5.20727	2.49368	7.49371	4.78597	3.94608	3.93601	0	0	1.18303	1.75011	2.97642	2.79353	1.76282	0.989532	0	0	0	11.3819	25.6012	24.1355	6.95528	6.67391	1.45454	0.0832471	1.65627	0.143027
920-3	0.330367	0.298801	0.968856	0.167997	0.113606	0.0497919	0.282775	0.0286903	0.100031	0.132911	4.33238	1.18627	6.30538	3.75965	5.06015	2.38481	5.99453	3.92341	4.72285	3.60523	0	0	1.67381	2.82313	2.50385	2.29998	1.38008	0.953444	0	0	0	10.8026	30.0069	34.7169	9.09625	6.51679	1.07186	1.01134	2.29749	0.664124
952-1	0.288283	0.364201	0.809282	0.252418	0.136898	0.0167522	0.140279	0.0692347	0.0740574	0.0863353	0	0	4.98509	2.34458	3.72741	2.28059	4.79143	3.08528	3.49566	2.51398	0	0	0	0.592786	1.04875	1.12736	0	0	0	0	0	9.20843	52.9912	47.4817	12.6955	5.12204	1.17685	1.83858	1.69371	0.159312
952-2	0	0.222358	0.681902	0.227074	0.0870733	0.0817732	0.129481	0.0784067	0.112149	0.149449	0	1.59798	5.00385	3.16958	4.72215	2.75311	5.27335	3.88998	4.37979	2.94074	0	0	0	0.842065	0.949678	0.919841	0	0	0	0	0	17.5849	52.4577	51.5876	16.8193	8.28796	3.43914	2.73035	2.29968	0.67199
952-3	0	0.269738	1.46894	0.17608	0.130312	0.167164	0.17018	0.0826452	0.159239	0.171918	0	2.34307	6.87989	2.87046	6.49388	3.62408	5.4007	3.941	3.40614	3.48128	0	0	0	0	0	0	0	0	0	0	0	11.4706	47.7123	47.6176	12.3245	7.27921	0.801597	0.27351	1.74385	0.739214
954-1	0	0.369208	0.860632	0.244602	0.0657238	0.0167153	0.0895681	0.0907116	0.0566682	0.137113	0	1.81983	5.25152	3.32563	4.56843	2.81027	4.30302	3.51484	2.42427	2.59621	0	0	2.46474	2.24038	4.8424	4.31148	3.38308	1.85334	0	0	0	13.3231	32.9594	39.2178	4.70107	3.06009	1.68173	0.993883	0.375965	0.257785
954-2	0	0.254241	0.502764	0.0812108	0.212059	0.0415752	0.122324	0.0900988	0.0969389	0.139938	0	2.77681	3.28723	2.43215	6.84049	4.09941	6.24955	4.0651	4.08784	3.62553	0	0	1.5127	1.34477	4.58557	3.6557	2.81169	1.59636	1.02691	0	0	15.0639	23.6017	24.4341	5.45754	4.0666	2.04008	0.241135	1.05162	0.28687
954-3	0	0.450075	0.768566	0.244335	0.237473	0.0496528	0.0622723	0.0808121	0.0496607	0.11894	2.7255	2.34659	4.851	3.44244	6.01138	3.53663	4.84694	3.80933	2.41806	3.07991	0	0	1.72172	1.581	4.38435	4.37249	3.04041	1.63162	1.26049	0	0	16.0755	28.02	34.8682	5.006	4.9099	1.74028	0.378818	0.689347	0.292833
985-1	0	0	0.443456	0.122171	0.109984	0.0566526	0.0690823	0.0509969	0.0393724	0.072595	0	4.88927	10.15	5.11016	5.78781	5.45423	8.28147	5.64301	6.03625	5.15492	0	0	2.477	4.39811	2.98891	3.23497	2.41794	1.37875	0	0	0	9.49432	62.0175	21.8961	17.6464	15.0878	3.35502	2.79169	1.53952	0.336244
985-2	0	0.27386	0.418389	0.13665	0.117835	0.027056	0.04939	0.0579376	0.0381351	0.0654123	0	4.00799	7.41809	7.33078	7.38635	4.60303	6.93554	5.01717	5.18345	5.89953	0	0	1.60559	5.08104	2.45061	2.79208	1.65375	1.07001	0	0	0	15.078	38.6803	29.8144	14.6183	16.6212	3.79012	1.13326	1.20785	0.461644
985-3	0	0.201192	0.681332	0.10058	0.14119	0.0363714	0.0385733	0.044931	0.0579516	0.0847154	0	3.629	11.5808	5.24677	7.59325	5.77239	7.69214	4.37747	5.73775	5.46187	0	0	1.60921	5.96842	2.56857	2.77835	1.80458	1.11994	0	18.6426	0	11.1064	54.2324	27.0076	14.257	17.6219	4.17119	1.30949	2.01976	0.344764
1018-1	0	0.403054	0.838081	0.122124	0.110007	0.0354249	0.106916	0.0446885	0.062419	0.146874	0	3.85935	5.58153	2.37358	4.75148	3.38935	4.54358	2.62408	2.26621	2.86246	0	0	1.86375	4.31714	5.38636	3.9545	3.03882	2.23728	0	0	0	11.163	23.8898	22.2244	7.56443	2.27084	1.21419	0.81967	0.614312	0.578583
1018-2	0	0.517662	0.881301	0.179012	0.210053	0.0317604	0.104198	0.072405	0.115924	0.150715	0	3.45031	5.37743	2.02454	8.52496	4.72647	5.89045	4.16427	3.05257	3.30976	0	0	2.80719	2.82611	6.24808	4.61259	4.03736	2.07745	0	0	0	0	31.9849	21.1724	8.42532	4.17793	2.06528	1.32592	0.589883	0.700448
1018-3	0	0.490962	0.792337	0.146572	0.23627	0.0314031	0.0839206	0.13727	0.128101	0.117367	0	2.83185	5.61538	2.96103	9.08911	4.45595	5.10777	4.09807	3.70075	3.08412	0	0	1.3428	3.05122	4.41726	4.36274	2.4961	0	0	0	0	10.5588	28.9407	16.5232	5.07382	3.4447	0.602945	0.442307	0.680188	0.341588
1040-1	`	4.03227	11.9399	2.78892	1.108	0.557133	0.0897957	0.169261	0.138464	0.315428	`	2.25258	5.06421	1.99219	3.20868	3.25847	1.9294	2.05394	2.74419	5.00389	0	0	6.78734	4.86487	3.60379	2.92373	2.1492	1.4131	1.15142	0.97676	0	0	5.36229	5.17146	2.97922	2.23254	1.13835	1.15834	0	0.826506
1040-2	0.983873	15.1117	25.8218	5.62382	4.53573	2.50392	0.544686	0.23385	0.253989	0.378532	1.3225	2.71704	4.21939	2.31415	2.02949	3.12967	2.0037	2.41091	2.33647	2.59527	0	0	5.067	4.27216	2.9838	2.7783	1.85505	1.57187	0.866507	1.50842	0	0	5.20283	5.54589	3.13412	2.56601	1.45353	0	0	0.919639
1040-3	0.575515	7.54344	19.4855	5.94534	3.23721	0.867443	0.339141	0.125653	0.281651	0.154403	1.82955	0.552886	1.65683	1.46316	2.45187	1.71789	1.02297	2.17437	1.46731	2.55215	0	0	3.81875	2.45569	2.92771	2.45375	1.90517	1.70461	0.96743	0.948498	0	0	3.98614	3.72615	3.74579	3.3755	1.89442	0	0	1.26719
1041-1	0.202215	0.660941	0.865695	0.180394	0.0434338	0.0621198	0.0204632	0.0911805	0.0603609	0.0587918	1.11567	0.875002	1.1373	0.442316	2.0789	1.91748	1.67785	3.20738	1.87697	2.31563	0	0	8.24961	4.76304	3.95488	3.61771	3.2593	3.18603	1.34796	0	0	0	15.5869	15.7424	8.32011	5.84025	4.70815	3.14538	1.24325	1.01333
1041-2	0.420996	0.225378	1.37905	0.348663	0.168241	0.0937702	0.0581051	0.0721759	0.117674	0.100681	0	0	0	0.588065	1.76362	1.52321	2.07112	2.41911	1.55922	1.87106	0	0	4.74067	4.49656	3.22438	3.12663	2.62119	2.61295	1.4143	0	0	0	8.32974	14.0894	6.10051	5.08893	3.81837	2.70722	1.32907	1.12367
1041-3	0.251613	0.471533	0.885746	0.135031	0.0526726	`	`	`	`	`	0	0	0.688246	1.1599	1.79622	`	`	`	`	`	0	0	0	5.7999	3.81301	3.11964	3.12264	2.42182	1.37363	0	0	0	7.48642	14.3738	6.18693	4.74547	4.09384	2.83578	1.2659	1.26999
1040M-1	1.98793	0.758232	0.405433	0.244547	0.274647	0.118015	0.0284174	0.015634	0.0374285	0.0312639	0	1.8296	2.37863	1.75783	3.37003	2.45634	2.83457	1.6841	2.87744	2.4204	0	0	0	4.128	3.98404	3.63909	2.63712	1.84072	1.01784	1.1475	0	0	5.67835	7.08473	3.36683	2.92059	1.45056	1.29762	1.24301	0
1040M-2	0.819283	0.788447	0.469304	0.446757	0.485896	0.180503	0.0275989	0.0115735	0.0466636	0.0209795	0	1.056	1.65711	1.36786	6.73945	4.33876	3.70389	2.39271	2.34684	3.86319	0	0	6.66478	4.37928	4.33395	4.22034	2.90719	1.39274	1.84638	1.10848	0	0	8.26511	8.07063	3.55977	3.05569	1.56776	1.09984	1.52144	0.852534
1040M-3	0.881816	0.756206	0.244378	0.260109	0.483546	0.248521	0.117986	0.00973041	0.0471379	0.0184248	0	2.2643	0.975451	1.29096	5.86522	4.9063	3.30998	2.16409	1.87029	3.84833	0	0	4.76288	4.21782	4.45283	3.812	3.36543	1.63915	0	1.31801	0	0	5.99085	8.43249	4.26121	3.04502	1.80303	1.24966	0	1.67339
1041M-1	0.778605	1.19109	0.249834	0.203085	0.605395	0.403987	0.549125	0.302198	0.0836365	0.205666	4.82582	6.58287	2.77882	1.73798	3.87303	2.73197	4.33309	3.92753	3.5862	3.25011	0	0	7.93324	6.83931	3.87434	3.41837	2.89034	2.26561	0	0	0	10.254	28.6443	20.5773	2.56329	4.72773	3.40771	1.96621	1.43424	1.30794
1041M-2	0.990813	1.08776	0.183906	0.562428	0.282349	0.218562	0.228709	0.267375	0.0877718	0.369909	6.09045	3.49715	1.83784	2.39885	4.2003	6.70949	4.96745	6.5932	3.34364	3.12342	0	0	7.8763	5.64469	4.16287	3.40358	2.2226	2.30718	0	0	0	10.3279	25.2796	22.3496	3.83174	6.0822	3.4058	2.72982	1.38082	1.57309
1041M-3	0.93679	1.38494	0.346195	0.703873	0.318036	0.371961	0.339405	0.180425	0.12866	0.858793	3.8034	4.45618	3.14335	2.65918	4.09142	5.44864	5.62223	5.90308	3.9694	5.30574	0	0	5.71832	4.22676	4.13009	3.35036	3.15405	2.1588	0	0	0	6.88404	18.8024	15.4874	4.06856	5.79511	4.48095	2.94174	1.46574	1.63119
1031M-1	3.90797	5.97125	3.45482	10.4042	1.85824	0.187186	0.144085	0.0485268	0.196195	0.117003	3.28391	4.00001	3.01767	2.37329	3.11919	3.13076	2.30632	1.92632	3.42764	2.24834	0	10.4567	13.2031	6.10146	3.35917	2.94989	4.23022	1.69075	0	0	0	3.26689	16.0913	13.8251	2.79996	2.47778	0.467372	0.501682	0.442444	0.0966397
1031M-2	1.69065	2.46707	1.87455	9.56114	1.30659	0.192816	0.130265	0.044665	0.185723	0.240527	3.47875	2.91173	2.6683	2.90672	4.9114	3.72678	2.4063	1.87378	3.57037	2.74712	0	7.8617	12.0163	5.01664	3.61423	2.89235	1.83939	1.69577	0	0	0	2.63162	17.2359	13.059	5.67358	4.70051	2.17006	0.799433	0.175275	0.146617
1031M-3	2.41859	3.50038	1.7679	9.68139	2.05496	0.369397	0.205612	0.0103202	0.518307	1.28016	4.02001	3.72063	1.24322	2.21855	6.85563	5.23526	2.90049	2.18012	2.18969	4.09794	23.0524	4.71127	14.4425	7.1199	4.42768	3.45742	2.14968	1.61828	1.37962	0	7.20201	5.70721	21.6097	15.3364	10.3365	5.79348	2.64565	1.03439	0.986182	0.0942209
1032M-1	1.93147	1.06127	0.675455	1.71015	0.587554	0.191151	0.565297	0.398162	0.251954	0.769745	8.82002	2.2308	1.28631	3.09334	4.7657	4.43507	5.6355	4.56753	3.24752	4.17467	0	8.10987	11.3563	3.83696	2.47131	2.78907	1.09415	1.93449	0	0	0	2.05137	11.3417	3.99059	1.90319	1.14829	0.218299	1.06932	0.214833	0.0698876
1032M-2	1.76324	1.02112	0.69045	2.80581	1.05296	0.350405	0.378791	0.995378	1.03803	0.732708	2.96728	3.60559	2.55706	2.77405	8.09987	4.43528	4.4141	7.15567	3.40943	5.10197	4.51795	7.91441	15.3605	4.3185	3.09876	3.48775	2.44939	0.993935	0.824775	0	0	26.7315	29.8778	11.8272	3.25457	1.79853	0.423782	0.445915	0.309519	0.140723
1032M-3	1.67857	0.756252	0.353769	1.40599	0.723541	0.526478	0.809515	0.445068	0.144313	1.86602	5.34812	3.16713	3.09518	3.007	8.03448	6.01563	7.0539	5.22738	3.93287	5.17466	9.94812	6.94736	6.28463	2.78994	3.58699	`	`	`	`	`	2.51635	2.01555	7.14251	3.0304	0.820983	`	`	`	`	`
	4-hydroxyphenylpyruvate (µmol/g DCW)										Tyrosine (µmol/g DCW) intracellular										Coumarate (µmol/g DCW)										4-hydroxyphenylacetate (µmol/g DCW)										4-hydroxyphenylacetaldehyde (µmol/g DCW)
	0	4	8	12	24	30	36	48	72	96	0	4	8	12	24	30	36	48	72	96	0	4	8	12	24	30	36	48	72	96	0	4	8	12	24	30	36	48	72	96	0	4	8	12	24	30	36	48	72
757-1	0	0	2.13518	7.29099	3.79318	5.16046	0.659921	1.66814	2.61509	0.46219	9.26801	8.08114	12.8723	14.8421	16.5275	19.8466	10.6699	24.2136	53.8024	37.6256	0	0	0	0.101277	0.956134	2.00884	1.75717	2.31111	3.91955	3.30883	0	0	0	0	0.363679	0	0	0	0	0.407368	0	0	0	0	0	0.223744	0.293338	0.154022	0.221613
757-2	0	0	0.846691	2.94697	3.55232	3.38518	2.27991	2.4638	1.7504	1.33248	6.91763	6.1469	9.86653	11.2348	11.3887	20.3239	8.48131	12.1576	34.2217	10.6874	0	0	0	0.0432789	1.07175	1.87468	2.14954	2.9602	4.35376	3.21541	0	0	0	0	0	0	0	0	0	0	0	0	0	0	0	0.168491	0	0.258225	0.185963
757-3	0	0	0	3.6495	5.48031	3.12455	2.68412	3.8159	3.02541	1.22666	6.83198	6.02781	13.8591	8.72722	12.4999	17.4877	10.0255	13.077	14.0043	32.9113	0	0	0	0.0347378	0.866922	1.8698	2.055	3.34943	4.3354	3.87735	0	0	0	0	0	0	0	0	0	0.227049	0	0	0	5.92801e-05	0	0.604011	0.0611707	0.261991	0.362899
920-1	0	10.8202	86.6179	140.135	210.972	249.928	153.5	80.2838	126.024	30.7578	20.3653	30.0733	132.314	113.622	172.361	496.486	224.617	279.657	390.322	296.426	0	0	0.388418	1.25907	3.63143	6.36596	5.61799	5.56365	8.32103	7.0638	0	2.53407	4.16138	7.90712	6.73425	7.01588	5.83099	4.18419	10.3518	25.6732	0	2.0681	2.65345	6.96708	2.76188	8.75102	3.57275	5.61241	6.90369
920-2	0	6.84804	42.89	54.2915	156.459	221.51	151.284	93.2189	177.814	96.468	47.9302	20.7486	152.11	134.383	150.127	280.729	144.779	264.901	160.541	248.177	0	0	0.496904	1.36819	4.24296	7.23173	6.99472	7.37409	10.4747	11.2604	0	0	2.62846	4.35692	5.81281	4.8438	4.34247	3.17998	3.76802	12.6494	0	0	0.863891	10.5633	1.54252	3.72542	2.40778	3.314	3.0742
920-3	0	6.83261	2.54877	97.3667	154.993	163.591	102.56	90.0878	136.587	85.5596	50.9431	27.032	143.904	156.855	125.892	275.617	200.304	230.622	330.298	160.182	0	0	0.145548	0.881842	2.53981	4.23454	3.7297	4.96886	8.08054	6.97388	0	0	2.90288	4.81039	5.39832	5.07114	4.31563	3.72077	3.65183	3.96617	0	0	7.52642	4.84558	2.58418	11.6703	4.07316	5.77234	6.65202
952-1	0	3.25861	23.4718	124.479	183.878	196.342	140.607	101.601	108.493	60.7269	60.2928	30.4571	87.2057	148.874	126.947	296.788	173.532	130.518	214.548	290.492	0	4.24777	4.99294	9.72715	16.9805	24.2508	24.7378	26.2812	41.7143	36.1338	0	0	1.52779	4.66706	4.25928	3.84743	5.04936	3.99663	9.5849	13.3543	0	1.99378	4.81107	3.77504	3.4654	7.31214	4.31928	7.08519	14.978
952-2	0	11.9535	37.2468	153.541	174.252	222.015	155.639	143.645	188.027	90.3888	60.9219	34.3388	116.643	206.677	103.958	286.398	103.944	110.787	197.471	162.968	0	4.29636	5.98303	12.2871	15.2405	23.6783	24.1215	29.0339	40.9607	35.5906	0	0	2.34951	4.78285	3.56128	3.40551	4.48102	4.33336	5.69141	6.49836	0	1.60788	6.34366	4.96846	3.49705	6.07823	2.7238	6.82573	7.29248
952-3	0	5.2684	34.4664	124.555	170.312	203.877	106.881	70.0763	149.704	78.4541	50.5576	32.6887	157.254	120.505	99.5098	256.249	126.111	255.842	119.759	105.002	0	5.68927	5.61894	9.86659	17.614	25.4493	20.7698	30.4502	42.8343	33.1525	0	0	2.25307	3.87836	4.26559	3.66333	4.20416	6.55882	5.36393	4.72838	0	1.64342	4.34008	3.7197	7.1603	8.8383	6.28883	12.7019	8.97619
954-1	0	12.3996	103.433	90.4954	267.837	276.229	269.601	203.448	239.949	84.9481	65.8418	51.9459	114.533	201.821	183.308	342.599	142.581	131.399	227.757	207.66	0	4.6607	6.13562	8.67941	19.3951	24.8986	26.9973	26.8262	39.5505	33.3468	0	4.02824	5.27383	3.22391	7.37528	6.19938	6.9954	5.40277	13.9464	39.0534	0	3.20345	2.11324	0.628208	6.05751	7.08549	3.40425	7.93417	11.4721
954-2	0	13.7968	74.5055	42.869	297.046	274.27	248.987	201.948	213.329	142.133	51.4659	62.8129	71.7844	176.801	170.304	309.598	120.176	260.855	257.878	149.522	0	4.89111	4.8435	8.38789	20.3641	23.3702	26.4512	28.1736	43.9591	38.009	0	0	5.17099	2.99109	8.28621	6.12341	6.58967	5.04169	6.9095	6.29844	0	3.52426	2.56813	2.17428	5.27495	7.94256	3.70401	8.01456	9.55682
954-3	0	20.021	93.5114	85.67	264.406	306.11	254.301	186.669	214.856	180.641	60.9267	65.1445	80.7256	191.291	151.411	345.328	136.314	277.362	182.134	137.322	0	5.79919	5.60117	8.06677	16.8703	24.7277	23.9287	28.2218	36.4946	38.3845	0	3.94812	5.6751	4.51117	7.16931	6.26065	6.3674	5.06213	5.66796	6.35771	0	1.75327	2.01674	0.567875	4.25857	6.61256	2.78742	8.04202	6.91015
985-1	0	7.74273	84.3367	221.438	171.957	191.503	166.379	144.041	170.617	108.796	48.9018	58.7369	56.7562	106.823	97.2513	193.284	107.724	103.776	125.278	137.441	0	8.02447	10.0421	11.8376	18.9364	24.4712	26.1762	25.6532	39.341	34.1324	0	0	3.4968	7.92498	4.84216	3.77311	4.75562	3.16052	3.82274	3.90117	0	0.517493	0.712733	3.94351	2.95709	6.77095	4.08031	5.17863	4.21725
985-2	0	8.74383	54.9608	295.058	141.813	199.363	141.403	127.108	130.586	99.4025	45.3962	86.2019	42.2674	104.598	83.8117	137.03	86.1119	119.167	94.8112	85.7779	0	11.6649	7.1917	13.4944	18.9163	25.6252	21.974	24.9291	33.3593	33.7235	0	0	2.50804	9.47802	4.83248	3.74249	4.37418	3.2702	3.8184	3.96777	0	1.8257	0.707924	2.97389	6.61291	4.79384	3.49885	5.43501	6.38664
985-3	0	7.17263	52.7767	279.78	164.191	209.8	146.539	141.677	135.403	78.7834	35.9023	63.3827	46.9085	68.4548	79.9287	163.879	82.0415	118.037	156.477	110.789	0	9.57037	10.3692	12.6537	18.8234	27.4051	23.2614	25.9555	41.0518	33.7759	0	0	2.4603	8.37764	6.75736	4.39401	4.82922	3.27106	4.00778	3.0131	0	0.328833	2.43264	1.91662	5.94661	9.57117	3.02719	5.05998	6.31587
1018-1	0	13.4245	107.498	190.62	297.129	265.663	226.036	130.821	147.617	153.682	75.8323	68.344	88.261	177.491	178.188	271.406	126.319	167.446	137.208	244.623	0	6.00686	6.49976	11.3207	24.2939	25.5787	27.8515	27.3776	37.7314	38.7746	0	3.90297	3.62711	7.53241	8.41495	6.25055	8.01834	7.59908	10.4704	13.0265	0	3.82911	0.864254	2.45315	8.18792	7.76262	7.27878	7.97437	13.6862
1018-2	0	4.89778	113.259	164.317	357.2	317.461	260.554	211.59	194.103	159.211	14.9919	83.9368	81.5898	156.33	194.751	239.234	123.636	110.541	174.139	205.595	0	9.67277	7.9422	10.3496	26.3769	27.1631	31.5919	30.4548	39.8195	39.659	0	6.17001	3.7856	6.67667	9.75184	6.83501	6.90236	5.48422	6.25338	9.58474	0	3.23398	0.550495	5.22431	4.63154	6.31695	3.8459	6.04894	7.29128
1018-3	0	9.17902	97.5865	120.249	211.697	283.465	176.065	101.175	132.213	125.678	62.5012	65.8703	79.3193	118.325	166.498	251.683	162.059	244.103	141.779	118.333	0	6.36943	7.00562	10.5785	22.7122	32.4531	31.007	32.8765	46.3161	38.6237	0	3.75531	3.60999	5.04913	8.69576	9.20872	12.1752	12.2982	12.5436	7.33687	0	3.71156	3.3823	11.9529	19.7427	16.1221	15.7902	19.0773	20.6291
1040-1	0	0	15.0348	26.6435	54.2398	76.2709	63.9133	52.9013	64.6244	47.1332	400.615	76.2782	239.37	93.7704	132.693	92.6893	72.845	63.6315	118.045	77.6166	0	2.67109	4.22852	4.08903	7.54774	9.03371	10.0243	11.8347	16.7901	16.0024	0	0	0	0	2.85127	3.16352	3.36388	2.62677	3.09474	2.45567	0	0	1.47423	0.783642	0.998528	2.00868	2.14843	3.65058	2.84147
1040-2	0	5.54287	15.8658	28.0503	54.5458	79.4509	56.1303	54.5006	54.7734	68.7192	229.529	75.5417	233.96	219.841	133.253	80.0812	44.9107	63.1664	117.676	59.5015	0	2.76802	3.74896	3.99885	7.36136	8.00972	8.42274	10.4758	13.459	14.8489	0	0	0	0	3.2385	2.71648	2.84172	2.54458	2.61827	2.59646	0	0	1.24025	0.716963	1.38506	1.84255	2.51858	3.28844	4.00671
1040-3	0	6.97711	9.98796	13.3329	54.0458	79.5367	37.92	58.6328	52.9968	59.405	371.508	131.824	124.316	119.539	112.4	75.5494	41.444	45.8752	95.4103	43.121	0	3.96288	3.28329	2.75722	7.63219	9.05616	10.557	11.3083	13.8182	15.3146	0	0	0	0	3.59963	3.82038	4.96138	2.94757	2.61307	3.119	0	0	1.01212	0.539833	1.19652	2.03342	8.07993	2.65942	4.297
1041-1	0	12.1547	26.0054	32.9755	124.834	180.478	183.853	250.018	233.411	149.254	195.64	54.0685	172.83	141.272	232.378	162.719	169.596	57.8874	90.1899	23.4034	2.43119	8.59387	9.47552	7.47766	12.0108	14.0573	16.247	23.8093	27.0469	23.8008	0	0	0	0	3.81467	4.72845	5.31176	3.74524	0	0	0	0	1.92574	1.16572	1.5281	2.19438	3.55783	5.43782	6.24777
1041-2	0	15.9705	15.903	37.5987	141.701	219.159	221.66	267.045	290.657	219.849	299.467	71.4503	89.9202	271.837	236.555	177.415	167.748	53.8518	74.1682	31.578	2.83273	9.52843	4.27303	5.89191	10.2815	12.9845	14.4884	20.3485	23.2839	21.6187	0	0	0	0	4.91517	4.0783	3.39912	3.91507	4.32457	0	0	3.50388	1.39822	1.45456	2.8275	3.2862	3.72212	7.87169	8.78237
1041-3	0	10.5849	20.5005	54.3174	210.919	264.712	284.983	334.102	381.465	329.75	246.172	48.3812	96.289	445.484	308.342	206.2	204.752	50.4459	85.2958	71.4699	2.99167	5.79329	5.60091	8.07388	11.5166	12.8072	17.0179	20.1669	25.2432	27.9108	0	0	0	0	5.07996	4.87798	0	0	5.43689	0	0	0	2.12875	3.00434	3.14985	5.06172	7.06596	7.0791	7.67622
1040M-1	0	0	23.5758	38.9474	90.0329	117.7	94.6443	96.1256	78.783	89.3024	188.978	34.2074	75.3082	379.332	192.724	145.363	187.18	203.741	305.032	167.387	0	3.43139	3.86392	4.00874	8.25011	10.8293	10.8367	15.5824	18.5688	20.1558	0	0	0	0	4.25391	5.34572	4.54368	3.06472	3.33172	5.93905	0	0	1.33076	0.798759	0.921591	4.72127	2.29377	5.4007	4.94473
1040M-2	0	6.27244	31.3069	46.1388	107.564	144.679	110.475	77.3528	127.876	85.0572	99.3953	34.3762	119.108	434.968	172.49	121.088	185.852	131.128	164.589	125.999	1.78375	3.22672	5.67028	5.95779	9.62051	12.6242	12.9519	12.7024	21.3397	22.6183	0	0	0	0	3.33999	3.77477	4.22929	2.54309	2.95769	3.61387	0	0	1.24518	0.714458	1.22775	3.09979	2.85892	5.0002	4.67603
1040M-3	0	7.38013	24.2037	45.4189	121.6	118.671	131.775	106.969	77.2415	75.6793	144.903	41.1118	103.056	372.218	161.459	124.02	60.2403	151.886	153.642	59.9082	2.3279	3.00917	3.11373	4.38734	7.91687	10.0024	12.3342	12.6907	11.8354	15.7332	0	0	0	0	3.45367	3.88367	5.02337	2.95193	3.88494	4.72169	0	0	0.998079	0.663124	0.97381	2.21035	2.96636	4.75115	3.29165
1041M-1	0	16.0198	72.0076	78.9038	208.328	258.259	227.497	297.212	325.048	290.163	255.615	81.1011	218.55	494.606	269.506	207.989	65.2356	55.7945	84.1396	64.9127	2.68676	7.84632	12.0719	9.75235	13.4103	16.2327	15.7474	22.1076	28.3555	33.7685	0	0	0	3.34005	6.56601	5.07298	0	3.95476	0	0	0	2.33808	2.89516	1.10352	4.27129	3.74133	4.19077	7.89835	6.72857
1041M-2	0	15.1491	69.5846	101.254	292.477	295.944	257.731	395.452	387.009	419.763	145.575	83.0451	275.137	608.643	286.071	206.212	53.322	61.0697	88.6583	78.3038	2.21002	7.63066	10.6933	9.84916	14.1408	16.5036	13.5584	25.0444	29.755	36.1289	0	0	0	4.35832	9.93891	6.92563	4.3141	5.17557	5.94027	8.09184	0	2.48768	2.18676	1.14245	2.17719	9.88775	4.60787	8.54562	11.3579
1041M-3	0	11.8236	59.4913	82.6675	306.424	349.531	354.023	378.683	367.628	407.875	206.509	58.6283	163.886	457.715	287.266	217.576	81.5131	57.9882	84.5822	96.1969	2.1394	5.52412	8.25915	7.50769	13.6245	15.9178	18.7515	22.5241	27.9406	36.2325	0	0	0	3.64858	9.36719	6.50601	5.57185	4.68836	5.28831	0	0	1.56632	1.63234	0.862612	1.531	4.92194	5.8475	6.59895	14.034
1031M-1	0	14.2736	67.5855	49.2466	129.446	241.63	209.225	161.018	95.9411	68.5764	335.006	73.0584	127.987	169.238	79.7154	75.0646	50.593	64.2354	52.4491	54.1419	0.147521	2.50457	4.88306	3.23322	7.46131	9.19267	8.44715	9.25421	10.2097	14.1071	0	0	1.39959	2.24628	4.20225	4.63655	4.46302	2.19262	1.93503	4.42356	0	0	0.268447	0.142244	1.4444	5.02899	2.87646	2.76013	1.1796
1031M-2	0	11.1754	47.0538	57.864	202.582	264.862	191.202	95.546	89.4384	88.3539	228.446	55.0113	113.589	122.331	100.455	83.8693	58.3762	57.3142	54.8496	56.8902	0	1.91746	4.4708	3.53884	8.2521	11.8258	9.91228	6.3225	12.2074	17.8862	0	0	1.84475	1.66827	3.96727	4.86421	3.19096	2.15098	4.41342	7.09918	0	0	0.345948	0.117194	0.415553	1.5767	2.4357	1.81903	1.45747
1031M-3	31.4669	8.23852	46.1719	46.2336	164.382	208.928	178.447	146.412	65.3297	60.9035	396.434	48.853	117.487	134.186	111.819	92.3308	59.1989	57.8275	48.8986	57.4673	5.52144	0.819194	3.44018	2.65748	4.32188	6.07115	5.25637	6.88033	7.16038	10.5773	0	0	0	1.42111	3.56684	3.16515	3.1981	2.09283	4.50556	6.72732	0	0	0.00575004	0.127566	1.09694	0.474535	0.381427	3.92461	2.28811
1032M-1	0	10.5806	36.4864	19.943	73.2361	59.2105	45.3315	47.1154	20.3367	20.7335	198.287	122.078	126.865	87.0243	79.4277	57.8313	34.7716	21.0013	13.3316	13.9291	0.0887244	3.1399	6.27155	2.92944	7.24478	8.11811	6.67377	9.08292	7.64673	11.7121	0	0	1.33229	0.8382	2.66337	2.65997	1.31553	1.88535	1.46207	2.46589	0	0	0.0412705	0.0189909	1.40701	2.35602	1.45805	1.3645	0.476503
1032M-2	0	8.28651	49.573	28.8046	121.943	100.421	68.2887	59.5506	24.8383	25.4164	119.645	92.5464	157.423	92.5854	102.392	61.2128	47.9637	26.1061	28.377	26.7399	0.321764	2.94275	9.17617	3.62641	8.23894	8.91974	7.99613	8.80385	8.07843	13.1397	0	0	0	1.01067	3.43414	3.75371	2.6648	1.08178	2.00631	3.69593	0	0	0.130103	0.0867543	0.411642	1.45494	1.86574	1.6156	0.815663
1032M-3	12.9789	10.495	36.7844	29.5919	86.2387	`	`	`	`	`	195.117	143.217	115.508	104.267	76.8688	`	`	`	`	`	3.85162	3.99431	7.07395	4.86363	10.5004	`	`	`	`	`	0	0	0.880565	0.768659	3.06232	`	`	`	`	`	0	0	0.406237	0.0821596	2.09527	`	`	`	`
	Tryptophan (µmol/g DCW) intracellular										Tryptophol (µmol/g DCW)										Phenylalanine (µmol/g DCW) intracellular
	0	4	8	12	24	30	36	48	72	96	0	4	8	12	24	30	36	48	72	96	0	4	8	12	24	30	36	48	72	96
757-1	0.42877	0.723024	0.948341	0.754378	1.03559	1.36042	0.733537	1.31206	4.42408	2.92286	0	0	0	0	0	0	0.00170791	0	0.045227	0.0864083	2.66797	2.52187	1.83891	2.1229	4.65215	6.382	3.70907	7.47411	20.7911	15.9467
757-2	0.388623	0.580172	0.793584	0.57624	0.95769	1.13343	0.707168	0.911168	2.25029	1.172	0	0	0	0	0.00881789	0	0	0	0.00239991	0	2.16556	2.17719	1.66546	1.67716	3.82951	6.47587	2.77504	3.92938	7.93443	3.17514
757-3	0.224403	0.507608	0.987897	0.400548	0.852285	1.10107	0.747087	1.06474	1.64955	2.86912	0	0	0	0	0.0231904	0	0.018711	0	0.000209581	0.10576	1.93766	1.89304	2.28755	1.37377	3.41638	5.18677	3.24474	3.96494	4.53884	11.6936
920-1	0.256111	1.10307	2.4947	2.17763	3.34096	7.13442	4.76811	5.10221	9.81752	6.00601	0	0	0.375164	0.499995	1.5558	2.62134	1.74984	0.984286	2.17748	2.14542	6.57637	9.8497	18.8861	19.8013	24.9324	57.9134	31.7495	32.3011	29.3411	20.1801
920-2	0.910662	0.917369	2.96035	2.05755	2.94574	4.91338	3.41755	4.6508	4.50275	5.7292	0	0	0	0.255771	1.64996	2.15575	2.04155	1.72373	1.66635	2.47504	11.9503	7.53721	19.9733	17.0195	23.1842	36.2657	23.3893	32.6715	15.5436	14.2008
920-3	1.08117	1.31125	3.39281	2.34277	2.61614	4.72852	4.52714	4.317	6.4699	4.45257	0	0	0	0.319861	1.54872	0.928537	1.43833	0.910962	1.37234	1.56786	12.8984	9.39372	21.0723	17.3218	19.3443	35.539	31.9131	28.1413	27.3826	14.5489
952-1	0.433921	0.42877	0.843863	0.855547	1.18839	2.82423	2.6207	2.41913	3.77404	3.80816	0	0	0	0.915432	0.254323	0.431356	0.315534	0.0679031	0.0289073	0.424236	15.3217	8.95345	14.3517	15.6586	17.6758	39.2215	25.5603	17.1985	20.2552	13.6776
952-2	0.617678	0.506808	0.957494	1.07902	0.917163	2.59257	1.58849	1.7683	2.83324	2.46276	0	0	0	0.707738	0.370323	0.640964	0.503022	0.247147	0.454602	0.452761	15.5451	10.1344	16.8778	20.7661	14.3807	38.8566	17.9079	15.8425	16.7185	14.6126
952-3	0.36096	0.488425	0.669839	0.654206	0.802975	2.36743	2.19315	3.80278	1.70831	1.39439	0	0	0.215669	0.760941	0.216714	0.340159	0.0630053	0	0.113519	0.154922	12.0923	10.932	20.4924	16.5895	16.1096	41.7822	22.9417	34.978	8.68955	8.65883
954-1	0.913175	1.94488	5.08008	2.85918	2.93532	5.05618	3.45524	3.37167	5.28226	5.54201	0	0	1.24096	0.0108145	1.85231	2.03301	1.84941	1.11424	2.14296	2.49892	4.70631	6.63555	10.0345	5.16492	10.2081	21.2442	10.8541	7.75277	8.72684	9.26724
954-2	0.740106	2.2955	2.48425	2.17919	2.60577	4.46961	3.36909	4.4426	5.34296	4.63989	0	0	0	0.0206466	2.2541	2.34653	2.07915	2.05451	2.19856	1.71737	3.87217	8.90824	6.80662	5.22356	8.71267	21.8824	10.5403	16.6398	8.46852	5.13989
954-3	0.879225	2.17218	3.00712	2.23341	2.18353	5.21742	3.51864	4.55931	4.0321	3.42865	0	0	1.3141	1.03711	1.95363	2.4035	1.91252	1.83465	1.48833	1.73884	4.4413	8.51232	7.21632	4.79504	6.74687	23.6506	10.4387	18.3199	7.52902	5.27282
985-1	0.836279	2.22569	2.60352	2.31268	1.56561	2.95946	2.83191	2.90995	3.62747	3.60077	0	0	0	0.495566	0.884561	1.54606	1.45297	0.821731	1.0475	1.41709	12.4883	12.9146	13.9247	11.9638	10.8194	22.1823	19.454	16.099	10.6932	10.8366
985-2	0.5545	3.02291	1.97823	2.09626	1.44635	2.29318	2.51774	2.88058	2.75961	2.11502	0	0	0	0.612666	0.727031	1.74663	1.32188	1.11183	0.70681	0.688389	11.2243	17.5074	10.0032	12.5497	9.80365	16.6458	16.5854	19.263	7.17178	5.96315
985-3	0.400953	2.36834	2.502	1.67609	1.33531	2.67145	2.41501	2.78462	4.10852	2.8184	0	0	0	0.349988	0.666593	1.55618	1.19959	1.06712	1.11773	0.777646	9.1915	13.7239	11.7948	10.0803	9.9827	21.2904	16.171	19.3201	14.2429	6.96397
1018-1	1.0881	2.36996	3.30034	2.57714	2.85219	4.90881	3.24547	3.83816	3.24424	6.30843	0	0	0	0.607545	2.47589	2.17989	1.75872	0.816185	0.67301	2.23285	6.39612	5.42142	6.19186	6.10165	8.29619	15.7645	8.13258	7.83566	4.07561	6.59527
1018-2	0.20108	2.91424	3.11379	2.39475	2.84805	3.84105	3.37432	2.95759	3.97454	4.3953	0	0.697987	0	0.109663	2.49788	2.68279	2.45182	1.34742	1.49363	2.83998	1.21794	7.22959	7.0984	6.58893	9.756	14.5567	9.23246	6.27712	4.54949	5.12543
1018-3	0.729609	2.34435	3.16014	2.09387	2.43157	3.73241	3.45765	4.12802	2.98345	2.4242	0	0.729396	0	0.118458	1.7333	1.63571	0.275116	0	0.199864	0.768122	4.41599	6.30795	6.93335	6.3645	10.8459	15.045	15.978	16.8158	3.94184	3.75513
1040-1	0.10123	0.2969	1.07509	1.24912	0.722427	0.708087	0.486467	1.58647	2.54894	2.63207	0	0	0	1.56339	0.917905	0.908498	0.948625	0.9216	1.02608	0.748574	2.20838	1.03856	2.24091	1.05423	1.33013	1.42097	2.26626	6.391	9.62939	5.27324
1040-2	0.184805	0.383575	1.08403	1.32118	0.692499	0.506756	0.424568	1.92022	2.4692	1.82794	0	0	0	1.38495	0.990176	0.883431	0.95262	0.985934	1.10254	0.894292	1.25978	1.15706	2.42854	1.9688	1.40461	1.13856	1.26859	7.15449	10.703	5.474
1040-3	0.245157	0.605141	0.459723	0.624824	0.531128	0.448111	0.398293	1.40504	2.19156	1.04424	0	0	0	0	0.862063	0.96955	0.969619	1.04837	1.08557	1.02079	2.18144	1.70003	1.27577	1.02927	1.18885	1.22291	1.23227	4.58131	7.0586	3.0356
1041-1	0.0992454	0.262675	0.75036	0.637441	0.941206	0.833538	0.977975	1.22194	0.921967	0.211539	0	0	0	2.62702	1.08621	1.04063	1.34761	1.6411	1.6526	1.11011	1.74819	3.98262	4.85067	2.42015	2.87646	2.90394	3.58244	3.35188	2.86213	0.619501
1041-2	0.233109	0.294813	0.509331	0.962798	0.934909	0.91206	1.00469	1.17712	0.824163	0.34547	0	0	0	2.02731	1.21398	1.3783	1.64621	2.13591	2.25563	1.70081	2.28628	4.68324	2.66051	2.92348	2.59043	2.76894	2.95817	2.84241	2.2454	0.983922
1041-3	0	0.124461	0.230614	1.44334	0.999331	0.979435	1.1313	1.08823	0.788272	0.176646	0	0	0	2.5335	1.1814	1.20492	1.71586	1.86079	2.16367	1.59439	1.34841	2.28314	1.38418	2.4395	2.09424	1.96177	2.43596	2.22344	1.64158	1.11599
1040M-1	0	0.0744821	0.494765	1.86248	0.845329	0.801991	0.947382	3.9047	4.07158	2.90013	0	0	0	1.74692	0.991564	1.01783	1.13196	1.398	1.3721	0.944361	1.00832	1.00005	0.892111	2.31276	1.58123	1.50649	4.82211	18.6522	17.2949	13.6221
1040M-2	0.0654184	0.159821	0.835153	2.05963	0.782656	0.622453	1.00348	3.02534	3.67562	2.53477	0	0	2.91817	2.45064	1.19286	1.33137	1.31735	1.15554	1.29183	1.07248	0.45231	0.855584	1.37943	1.99179	1.48765	1.3544	5.29218	15.5077	10.8778	7.80827
1040M-3	0.229117	0.14908	0.842428	2.02765	0.709459	0.645047	1.62284	3.60828	2.29247	0.942345	0	0	2.1227	1.87815	1.15774	1.41601	1.42511	1.42327	1.22104	1.19975	0.761268	0.94839	1.22456	1.90351	1.50414	1.33907	6.54238	15.8643	10.6968	3.40631
1041M-1	0.233822	0.310051	1.24786	1.89668	1.45222	1.05688	1.48385	1.23427	0.983484	0.489458	0	0	3.93866	3.3343	1.2364	1.20429	1.41837	1.8918	2.34152	1.83983	1.44925	3.77988	5.51097	4.33963	4.21449	2.94092	2.91521	2.83519	2.37506	1.6105
1041M-2	0.12658	0.312145	1.29892	2.13735	1.26282	0.970933	1.06909	1.29002	0.917668	0.523825	0	0	3.61663	3.07699	1.65977	1.5686	1.47362	2.60837	2.77083	2.7989	1.56414	3.58128	5.46864	4.53643	4.5377	3.25416	2.72377	3.61597	2.59155	1.82833
1041M-3	0.274068	0.178921	0.70274	1.63076	1.08343	0.937057	1.75869	1.31154	0.957985	0.757045	0	0	2.56967	2.28238	1.41793	1.59079	2.16247	2.49082	2.91498	2.88884	1.69766	2.47981	2.14956	2.53015	3.80545	3.17361	3.53472	2.98074	2.57416	2.17939
1031M-1	2.28491	0.406807	0.744561	0.92381	0.369433	0.422658	0.439563	1.63325	1.09504	0.975484	0	0	0.751806	0.351131	0.49889	1.00858	1.03518	1.14632	0.565739	0.591193	8.39229	2.21684	25.8244	3.06635	1.20114	1.46041	1.08554	10.1169	5.63602	4.13169
1031M-2	0.62166	0.328355	0.972745	0.677312	0.542805	0.398204	0.439759	0.853734	1.07572	0.611586	0	1.10914	0.51041	0.479438	0.562306	1.03483	0.791578	0.556602	0.587786	0.596055	3.00433	2.36921	29.1551	2.35078	1.78508	1.45397	1.07551	7.14695	6.05699	2.74742
1031M-3	0.623489	0.169276	1.09698	0.905977	0.625297	0.45517	0.464983	0.88698	0.838855	0.916974	0	1.10286	1.05544	0.48018	0.440909	0.568706	0.577457	0.361115	0.463934	0.477682	2.35556	1.85949	3.36902	3.46832	2.15421	1.60061	1.32577	6.64028	4.71147	4.38137
1032M-1	0.415026	0.584435	1.06739	0.650095	0.603526	0.493642	0.286362	0.137779	0.0754053	0.0606887	0	0.741967	1.4438	1.21432	0.580172	0.713313	0.424583	0.807045	0.321867	0.443193	2.03014	2.57113	3.28247	1.30908	1.86882	1.4414	0.900873	0.84892	0.922264	0.537442
1032M-2	0.51453	0.535972	1.08666	0.551847	0.629043	0.543453	0.42113	0.155298	0.219481	0.1648	0	2.37227	0.829712	0.190955	0.626891	0.758898	0.627751	0.428288	0.41064	0.508123	2.64038	1.90337	3.26896	2.09851	2.61356	1.49237	0.994254	0.760992	1.69243	1.36358
1032M-3	0.407252	0.751064	1.03087	0.798635	0.844836	`	`	`	`	`	0.910146	0.370506	0.363769	0.332641	0.523828	`	`	`	`	`	2.03749	1.90864	1.59607	1.85954	1.86484	`	`	`	`	`
[truncated: 11 more columns]

## Sheet: Heatmaps
Strain ID	Genetic background	Plasmid-based overexpression	Growth Conditions	GLUCOSE											BIOMASS											ETHANOL											GLYCEROL											ACETATE
				0	4	8	12	24	30	36	48	72	96		0	4	8	12	24	30	36	48	72	96		0	4	8	12	24	30	36	48	72	96		0	4	8	12	24	30	36	48	72	96		0	4
TY757	∆aro10	none	YNB mimimal	1.60186	0.497212	0.120602	0.0416637		0	0	0	0	0		0.0933999	0.273839	0.808127	1.28584	2.33567	2.03672	2.86058	2.83112	2.73806	3.96598		1.31207	33.0257	69.7709	146.554		57.0884	32.4182	26.6295	13.1211	2.12274		0.970688	2.46385	3.10531	8.0026		4.34475	3.02177	3.05193	2.0646	1.22861		0.451609	4.33406
TY920	∆aro10	ARO4FBR	YNB mimimal	1.39341	0.434248	0.0787688	0.0270558		0	0	0	0	0		0.116164	0.332089	1.04514	1.49875	2.65905	2.37751	2.67311	2.95298	3.00788	3.87024		0	41.3737	100.928	150.598		38.8531	33.8768	31.3055	9.70208	0.312271		0	2.70743	6.50121	8.79152		3.35989	2.94364	2.78734	1.65582	0.861819		0.260779	3.95922
TY952	∆aro10	ARO4FBR ARO7FBR	YNB mimimal	1.13944	0.487561	0.111669		0.000314566	0	0	0	0	0		0.12152	0.27317	0.852316	1.24232	2.3591	2.26838	2.83782	2.92887	2.66173	3.56091		2.16582	33.448	102.906		70.5563	53.7255	34.2214	24.3871	11.6768	1.33573		0	3.33818	8.17505		3.9209	4.19814	2.82629	2.49089	1.67291	0.764618		0.120859	4.87079
TY954	∆aro10	ARO4FBR TYRC	YNB mimimal	0.97973	0.520351	0.0991918		0	0	0	0	0	0		0.15098	0.264466	0.934669	1.3635	1.92993	2.10702	2.52381	2.82242	2.60549	3.31854		0.652471	48.1736	107.736		56.1414	65.1413	44.169	30.9761	21.3453	3.67168		0.268784	3.97289	5.59618		3.94724	3.88103	2.97041	2.13059	1.38499	0.631895		0.206204	5.95097
TY985	∆aro10	ARO4FBR ARO1	YNB mimimal	1.09341	0.686144	0.200858		0.0102776	0.00100636	0	0	0	0		0.134911	0.211573	0.608606	0.941029	1.78866	1.76154	2.33299	2.92218	2.7173	3.28573		0	36.2565	98.9027		72.5055	82.1568	59.4061	30.6346	23.1291	7.59988		0.456083	4.40116	7.29324		4.25255	5.55731	4.38337	2.6951	2.30193	1.43234		0.207727	5.15592
TY1018	∆aro10	ARO4FBR TYR1	YNB mimimal	0.799445	0.610203	0.127662		0.00116893	0	0	0	0	0		0.140602	0.233667	0.77532	1.16733	1.69292	1.96977	2.40262	2.75814	2.78894	3.21811		0.00648535	41.9471	109		76.7652	60.9639	46.3812	19.5388	13.4135	1.57127		0.374338	4.25221	6.96343		5.02349	4.69912	4.08896	2.62086	1.92484	1.18949		0.134167	7.11687
TY1040	∆aro10 ∆zwf1	ARO4FBR TYR1	YNB mimimal	1.71578	0.594651	0.298688	0.150191	0.028444	0.00515205	0	0	0	0		0.0857003	0.223959	0.33711	0.604923	1.26174	1.64303	1.92524	1.83238	1.6427	2.22419		0	23.3911	40.1036	49.7829	75.7951	72.4692	64.2599	57.285	50.9075	23.7627		0.0224074	1.36757	1.90891	2.47032	4.48321	4.42114	4.13961	3.94449	3.27634	2.56131		0.762149	4.42999
TY1041	∆aro10 ∆zwf1	ARO4FBR TYRC	YNB mimimal	0.972543	1.07149	0.443637	0.269778	0.0522404	0.03002	0.0170677	0.00377279	0	0		0.147967	0.117503	0.259444	0.372595	1.16867	1.45757	1.64605	1.83867	1.84892	1.97713		0.906875	14.4055	26.8191	36.3221	49.5778	51.495	52.3974	32.0362	30.6186	25.0566		0.196452	3.54421	2.58362	2.79318	2.99871	3.54634	3.44063	3.1191	3.42567	3.74029		0.821946	8.77069
TY1040M	∆aro10 ∆zwf1	ARO4FBR TYR1	YNB +met	1.13797	0.631431	0.327225	0.148285	0.0186467	0.00137951	0	0	0	0		0.136585	0.191821	0.297608	0.546674	1.40234	1.67249	1.88038	1.77855	1.86164	2.23155		0	20.0058	49.7546	59.3803	60.1341	75.1934	60.2	57.581	40.989	20.8927		0.185722	2.10674	2.28254	3.06691	4.00537	4.056	3.22349	3.69016	3.66791	2.95854		0.493669	4.64886
TY1041M	∆aro10 ∆zwf1	ARO4FBR TYRC	YNB +met	0.924811	0.727051	0.387206	0.161225	0.0371752	0.0180902	0.00731718	0.00145185	0	0		0.146628	0.163031	0.247393	0.517884	1.26241	1.54528	1.9306	1.8771	1.76723	1.52587		0	33.5801	51.8798	50.8066	65.3341	55.7999	45.4928	40.0653	33.9934	34.3187		0.254795	3.83092	3.1707	2.90543	3.66537	3.45513	2.76467	3.26524	3.27619	3.89895		0.613163	7.62009
TY1031M	∆aro10 cdc19T21E ∆zwf1	ARO4FBR TYRC	YNB +met	1.42846	0.639445	0.582055	0.176965	0.0430878	0.0234501	0.00554066	0	0	0		0.0944042	0.195504	0.224294	0.64543	1.27144	1.4174	2.25901	2.28579	2.78459	2.50606		2.23133	31.8677	102.435	73.0425	109.437	111.037	71.7759	70.1287	39.3742	26.3414		15.6698	8.73467	9.45287	4.63046	4.9591	5.47527	4.00869	4.57759	3.5821	3.71474		0.104184	3.96524
TY1032M	∆aro10 cdc19T21E ∆zwf1	ARO4FBR TYR1	YNB +met	0.998274	0.592793	0.529327	0.0998851	0.0309562	0.0155352	0.00514112	0.00139623	0	0		0.134576	0.222955	0.264466	0.863029	1.4944	1.74547	2.61721	2.51175	3.27301	2.35609		0	34.5375	110.273	67.2131	87.5536	71.3214	45.5074	41.7921	26.1465	22.7176		9.85655	7.20831	10.6311	3.59617	5.27805	5.04896	3.83724	5.48888	4.71407	6.60424		0.204508	6.83112
				0		to	2		mol / g DCW extra						0		to	3		mg DCW / L						0	0	to	115		mmol / g DCW extra						0	0	to	16		mmol / g DCW extra						0	0
Strain ID	Genetic background	Plasmid-based overexpression	Growth Conditions	PYRUVATE											PHOSPHOENOLPYRUVATE											ERYTHROSE 4-PHOSPHATE
				0	4	8	12	24	30	36	48	72	96		0	4	8	12	24	30	36	48	72	96		0	4	8	12	24	30	36	48	72	96
TY757	∆aro10	none	YNB mimimal	61.0122	67.3038	46.7692	20.7053	7.86356	2.26465	1.78848	2.05851	1.48176	0.856127		0	0.0303896	0.00295889	0.0198453	0.0125675	0.0408746	0.0401426	0.0326875	0.0353419	0.0268637		22.4626	6.80034	5.7711	1.42694	0.818947	0.586721	0.96489	0.892205	0.614628	0.593129
TY920	∆aro10	ARO4FBR	YNB mimimal	28.8079	57.186	44.9527	18.2141	3.22821	2.10405	1.85337	1.52113	1.95548	1.2901		0	0.0581834	0.00296271	0.019092	0.0210506	0.0213942	0.0465831	0.0232872	0.0296728	0.021619		16.6862	6.279	4.53664	0.95987	0.71717	0.631659	1.19966	0.74487	0.526976	0.619162
TY952	∆aro10	ARO4FBR ARO7FBR	YNB mimimal	26.1809	57.9057	110.795	25.0799	13.2373	2.38241	1.69345	1.53931	2.79679	1.35632		0	0.0370475	0.00878891	0.0318661	0.0114268	0.0335357	0.0353148	0.0279185	0.0194018	0.0254403		18.3662	6.82988	8.15625	1.41541	0.870579	0.480274	1.04601	0.659234	0.646987	0.665285
TY954	∆aro10	ARO4FBR TYRC	YNB mimimal	26.5404	68.933	102.155	24.6319	16.728	3.12598	2.03324	1.40781	2.30142	1.40707		0	0.0830347	0	0.024094	0.0163345	0.0244926	0.0349179	0.026096	0.0514765	0.0233789		12.0915	6.96883	5.32671	1.17074	1.16609	0.644024	0.823909	0.728223	0.533676	0.608288
TY985	∆aro10	ARO4FBR ARO1	YNB mimimal	30.2486	57.4725	93.5301	27.6535	21.647	9.94584	3.05408	2.08666	3.69033	1.99653		0	0.0551394	0	0.0451724	0.00900073	0.0304808	0.042276	0.0294427	0.0211752	0.0231855		16.439	7.60036	7.9175	1.63117	1.31607	0.702441	0.823761	0.686306	0.620407	0.621983
TY1018	∆aro10	ARO4FBR TYR1	YNB mimimal	17.1956	52.0834	90.6778	22.4071	17.9075	3.03968	1.87653	1.65123	1.91969	1.47505		0.0105771	0.0669764	0	0.0331875	0.0118564	0.0340291	0.0361389	0.0316857	0.0203128	0.0372351		11.2282	8.47345	6.54618	1.31322	1.30552	0.618881	0.806635	0.747996	0.713955	0.633711
TY1040	∆aro10 ∆zwf1	ARO4FBR TYR1	YNB mimimal	43.9903	35.216	42.5987	25.1683	18.4864	18.1925	8.58623	3.43592	2.46638	3.22491		0.964728	1.08385	1.86415	0.97821	0.667863	0.515448	0.237148	0.0683641	0.0899593	0.107245		4.41838	2.46066	3.22049	1.1437	0.602316	0.516421	0.338847	0.357969	0.313087	0.383991
TY1041	∆aro10 ∆zwf1	ARO4FBR TYRC	YNB mimimal	40.7714	21.4039	38.1299	13.4055	11.2776	10.1615	4.28235	3.74138	1.82895	2.55035		0.372223	0.975237	2.18119	0.734937	0.317823	0.247927	0.159069	0.117197	0.0507764	0.0578347		3.38383	1.69578	3.29928	0.730721	0.636259	0.455016	0.217458	0.396536	0.248622	0.285426
TY1040M	∆aro10 ∆zwf1	ARO4FBR TYR1	YNB +met	51.0363	40.7451	38.6802	28.8088	40.7212	20.2495	5.77415	5.52106	4.87813	5.14483		0.445778	0.308888	0.173737	0.141321	0.209409	0.0768406	0.132442	0.0813016	0.101959	0.106152		7.05941	1.92217	1.7081	1.45805	1.03589	0.883497	0.706981	0.310579	0.48934	0.41892
TY1041M	∆aro10 ∆zwf1	ARO4FBR TYRC	YNB +met	30.7134	79.6998	40.5036	43.9599	33.5924	22.3208	16.7866	9.76635	4.3227	5.12947		0.217442	0.549334	0.217701	0.309309	0.166008	0.106197	0.0723544	0.0611128	0.0743223	0.026585		4.66095	5.39082	3.31786	2.39298	1.39261	1.16401	0.733822	0.391634	0.444838	0.640719
TY1031M	∆aro10 cdc19T21E ∆zwf1	ARO4FBR TYRC	YNB +met	40.927	45.2995	37.7604	39.6452	31.9762	15.374	5.31225	5.12838	4.12092	4.42233		0.250562	0.47143	0.382867	0.277053	0.197399	0.113121	0.184039	0.1196	0.0786296	0.104306		4.94521	2.08044	2.6198	2.18579	0.827535	0.828283	0.541066	0.362795	0.336127	0.487294
TY1032M	∆aro10 cdc19T21E ∆zwf1	ARO4FBR TYR1	YNB +met	28.7748	45.1846	42.8965	38.432	32.5835	16.1722	9.47225	7.4008	4.66311	4.40649		0.238605	0.668585	0.261618	0.440691	0.103493	0.0943865	0.089313	0.0551663	0.0514586	0.0410783		6.81022	2.49427	3.00593	1.58995	1.12824	0.69944	0.627969	0.291812	0.523196	0.788505
				0		to	111		µmol / g DCW intra						0		to	2.2		µmol / g DCW intra						0	0	to	23		µmol / g DCW intra
Strain ID	Genetic background	Plasmid-based overexpression	Growth Conditions	DEHYDROXYSHIKIMATE											SHIKIMATE											CHORISMATE											PREPHENATE
				0	4	8	12	24	30	36	48	72	96		0	4	8	12	24	30	36	48	72	96		0	4	8	12	24	30	36	48	72	96		0	4	8	12	24	30	36	48	72	96
TY757	∆aro10	none	YNB mimimal	0	0	0	0	0	0	0	0	0	0.0016945		0	0	0	1.5095	2.90119	2.45553	2.87506	2.96427	1.88903	1.28875		0	0	0	0.308855	0.285906	0.170607	0.186947	0	0	0		0	0	1.7697	1.97548	0.415849	0.192198	0.0188398	0	0.0262328	0
TY920	∆aro10	ARO4FBR	YNB mimimal	0.384369	0.319513	0.886893	0.189452	0.132996	0.0491607	0.262623	0.0302382	0.0952702	0.145946		5.79693	1.35845	5.5728	3.81029	4.67516	2.9111	6.52281	4.12877	4.0401	3.43025		0	0	1.46603	2.41145	2.6683	2.59343	1.57228	0.647658	0	0		0	14.4008	29.5388	30.3143	7.14936	4.61539	1.19351	0.437366	1.46145	0.3369
TY952	∆aro10	ARO4FBR ARO7FBR	YNB mimimal	0.0960945	0.285432	0.98671	0.218524	0.118095	0.0885631	0.146647	0.0767622	0.115149	0.135901		0	1.31368	5.62295	2.79487	4.98115	2.88592	5.15516	3.63875	3.76053	2.97867		0	0	0	0.478284	0.666142	0.682401	0	0	0	0		0	12.7547	51.0537	48.8956	13.9464	6.8964	1.80586	1.61415	1.91241	0.523505
TY954	∆aro10	ARO4FBR TYRC	YNB mimimal	0	0.357841	0.710654	0.190049	0.171752	0.0359811	0.0913882	0.0872075	0.067756	0.131997		0.908501	2.31441	4.46325	3.06674	5.80677	3.4821	5.13317	3.79642	2.97672	3.10055		0	0	1.89972	1.72205	4.60411	4.11322	3.07839	1.69378	0.762465	0		0	14.8208	28.1937	32.84	5.05487	4.0122	1.8207	0.537946	0.705643	0.279163
TY985	∆aro10	ARO4FBR ARO1	YNB mimimal	0	0.158351	0.514392	0.1198	0.123003	0.0400267	0.0523485	0.0512885	0.045153	0.0742409		0	4.17542	9.7163	5.89591	6.92247	5.27655	7.63639	5.01255	5.65249	5.50544		0	0	1.89727	5.14919	2.66937	2.93513	1.95876	1.18957	0	6.21419		0	11.8929	51.6434	26.2394	15.5073	16.4436	3.77211	1.74481	1.58904	0.380884
TY1018	∆aro10	ARO4FBR TYR1	YNB mimimal	0	0.470559	0.837239	0.149236	0.185443	0.0328628	0.0983447	0.0847877	0.102148	0.138319		0	3.3805	5.52478	2.45305	7.45518	4.19059	5.1806	3.62881	3.00651	3.08545		0	0	2.00458	3.39816	5.35057	4.30994	3.19076	1.43824	0	0		0	7.2406	28.2718	19.9733	7.02119	3.29782	1.29414	0.862633	0.628128	0.540206
TY1040	∆aro10 ∆zwf1	ARO4FBR TYR1	YNB mimimal	0.779694	8.8958	19.0824	4.78602	2.96031	1.3095	0.324541	0.176255	0.224701	0.282788		1.57603	1.84084	3.64681	1.92317	2.56335	2.70201	1.65202	2.21307	2.18265	3.38377		0	0	5.22436	3.86424	3.17177	2.71859	1.96981	1.56319	0.995118	1.14456		0	0	4.85042	4.8145	3.28638	2.72468	1.49544	0.386113	0	1.00444
TY1041	∆aro10 ∆zwf1	ARO4FBR TYRC	YNB mimimal	0.291608	0.452617	1.0435	0.221363	0.0881156	0.077945	0.0392841	0.0816782	0.0890177	0.0797366		0.371891	0.291667	0.608514	0.730093	1.87958	1.72035	1.87449	2.81325	1.7181	2.09334		0	0	4.33009	5.01983	3.66409	3.288	3.00104	2.74027	1.37863	0		0	0	10.4677	14.7352	6.86918	5.22489	4.20679	2.89613	1.27941	1.13566
TY1040M	∆aro10 ∆zwf1	ARO4FBR TYR1	YNB +met	1.22968	0.767628	0.373038	0.317138	0.414696	0.182346	0.0580009	0.0123126	0.0437433	0.0235561		0	1.71663	1.6704	1.47222	5.3249	3.90047	3.28281	2.0803	2.36486	3.3773		0	0	3.80922	4.2417	4.25694	3.89048	2.96991	1.6242	0.954738	1.19133		0	0	6.64477	7.86261	3.72927	3.0071	1.60712	1.21571	0.921485	0.841975
TY1041M	∆aro10 ∆zwf1	ARO4FBR TYRC	YNB +met	0.902069	1.22126	0.259978	0.489795	0.401927	0.331503	0.372413	0.249999	0.100023	0.478123		4.90656	4.8454	2.58667	2.26533	4.05491	4.96337	4.97426	5.4746	3.63308	3.89309		0	0	7.17595	5.57025	4.05577	3.39077	2.75566	2.24386	0	0		0	9.15533	24.2421	19.4715	3.48786	5.53501	3.76482	2.54592	1.42693	1.50407
TY1031M	∆aro10 cdc19T21E ∆zwf1	ARO4FBR TYRC	YNB +met	2.6724	3.97957	2.36576	9.88224	1.73993	0.2498	0.159987	0.034504	0.300075	0.545897		3.59422	3.54412	2.30973	2.49952	4.96207	4.03094	2.5377	1.99341	3.06257	3.03113		7.68412	7.67657	13.2207	6.07933	3.80036	3.09989	2.73976	1.66827	0.459872	0		2.40067	3.86857	18.3123	14.0735	6.27001	4.32392	1.76103	0.778503	0.534634	0.112493
TY1032M	∆aro10 cdc19T21E ∆zwf1	ARO4FBR TYR1	YNB +met	1.79109	0.946216	0.573225	1.97398	0.788019	0.356011	0.584534	0.612869	0.4781	1.12282		5.71181	3.00117	2.31285	2.95813	6.96669	4.96199	5.70117	5.65019	3.52994	4.8171		4.82202	7.65721	11.0005	3.64847	3.05235	3.13841	1.77177	1.46421	0.412387	0		0.838784	10.2661	16.1207	6.28272	1.99291	1.47341	0.32104	0.75762	0.262176	0.105305
				0		to	19		µmol / g DCW intra						0		to	10		µmol / g DCW intra						0	0	to	13.2		µmol / g DCW extra						0	0	to	51		µmol / g DCW extra
Strain ID	Genetic background	Plasmid-based overexpression	Growth Conditions	4-HYDROXYPHENYLPYRUVATE											TYROSINE											COUMARATE											4-HYDROXYPHENYLACETATE											4-HYDROXYPHENYLACETALDEHYDE
				0	4	8	12	24	30	36	48	72	96		0	4	8	12	24	30	36	48	72	96		0	4	8	12	24	30	36	48	72	96		0	4	8	12	24	30	36	48	72	96		0	4
TY757	∆aro10	none	YNB mimimal	0	0	0.993956	4.62915	4.27527	3.89006	1.87465	2.64928	2.46364	1.00711		7.67254	6.75195	12.1993	11.6014	13.472	19.2194	9.72557	16.4827	34.0095	27.0748		0	0	0	0.0597646	0.964934	1.91778	1.98724	2.87358	4.2029	3.4672		0	0	0	0	0.121226	0	0	0	0	0.211472		0	0
TY920	∆aro10	ARO4FBR	YNB mimimal	0	8.16696	44.0189	97.2642	174.141	211.676	135.781	87.8635	146.809	70.9284		39.7462	25.9513	142.776	134.954	149.46	350.944	189.9	258.393	293.72	234.928		0	0	0.343624	1.1697	3.4714	5.94407	5.44747	5.96887	8.95877	8.43269		0	0.84469	3.23091	5.69148	5.98179	5.64361	4.8297	3.69498	5.92389	14.0962		0	0.689367
TY952	∆aro10	ARO4FBR ARO7FBR	YNB mimimal	0	6.82684	31.7283	134.192	176.147	207.412	134.376	105.108	148.742	76.5233		57.2575	32.4948	120.368	158.686	110.138	279.811	134.529	165.716	177.259	186.154		0	4.74447	5.53163	10.627	16.6117	24.4595	23.2097	28.5884	41.8364	34.959		0	0	2.04346	4.44276	4.02872	3.63876	4.57818	4.96294	6.88008	8.19369		0	1.74836
TY954	∆aro10	ARO4FBR TYRC	YNB mimimal	0	15.4058	90.4833	73.0115	276.43	285.537	257.63	197.355	222.711	135.907		59.4115	59.9678	89.0142	189.971	168.341	332.508	133.024	223.205	222.59	164.835		0	5.117	5.52676	8.37802	18.8765	24.3321	25.7924	27.7405	40.0014	36.5801		0	2.65879	5.37331	3.57539	7.61027	6.19448	6.65082	5.16886	8.84128	17.2365		0	2.82699
TY985	∆aro10	ARO4FBR ARO1	YNB mimimal	0	7.8864	64.0247	265.425	159.32	200.222	151.44	137.608	145.535	95.6606		43.4001	69.4405	48.644	93.292	86.9972	164.731	91.9592	113.66	125.522	111.336		0	9.75325	9.201	12.6619	18.892	25.8338	23.8039	25.5126	37.9173	33.8773		0	0	2.82171	8.59355	5.47733	3.96987	4.653	3.23393	3.88297	3.62735		0	0.890676
TY1018	∆aro10	ARO4FBR TYR1	YNB mimimal	0	9.16709	106.115	158.396	288.675	288.863	220.885	147.862	157.977	146.191		51.1084	72.717	83.0567	150.715	179.812	254.108	137.338	174.03	151.042	189.517		0	7.34969	7.14919	10.7496	24.461	28.3983	30.1502	30.2363	41.289	39.0191		0	4.60943	3.67423	6.4194	8.95419	7.43142	9.03197	8.46049	9.75578	9.98269		0	3.59155
TY1040	∆aro10 ∆zwf1	ARO4FBR TYR1	YNB mimimal	0	4.17333	13.6295	22.6756	54.2771	78.4195	52.6545	55.3449	57.4648	58.4191		333.884	94.5478	199.215	144.384	126.115	82.7733	53.0666	57.5577	110.377	60.0797		0	3.134	3.75359	3.61503	7.51376	8.69986	9.668	11.2063	14.6891	15.3886		0	0	0	0	3.2298	3.23346	3.72233	2.70631	2.77536	2.72371		0	0
TY1041	∆aro10 ∆zwf1	ARO4FBR TYRC	YNB mimimal	0	12.9034	20.803	41.6305	159.151	221.449	230.165	283.721	301.844	232.951		247.093	57.9667	119.68	286.198	259.092	182.111	180.699	54.0617	83.218	42.1504		2.75186	7.97186	6.44982	7.14782	11.2696	13.283	15.9177	21.4416	25.1913	24.4434		0	0	0	0	4.60327	4.56158	2.90363	2.55344	3.25382	0		0	1.16796
TY1040M	∆aro10 ∆zwf1	ARO4FBR TYR1	YNB +met	0	4.55086	26.3621	43.5017	106.399	127.016	112.298	93.4825	94.6335	83.3463		144.426	36.5651	99.1574	395.506	175.557	130.157	144.424	162.252	207.754	117.765		1.37055	3.22243	4.21598	4.78462	8.59583	11.152	12.0409	13.6585	17.248	19.5024		0	0	0	0	3.68252	4.33472	4.59878	2.85324	3.39145	4.7582		0	0
TY1041M	∆aro10 ∆zwf1	ARO4FBR TYRC	YNB +met	0	14.3308	67.0278	87.6083	269.076	301.245	279.751	357.116	359.895	372.6		202.566	74.2582	219.191	520.321	280.947	210.592	66.6902	58.2841	85.7934	79.8044		2.3454	7.00037	10.3414	9.0364	13.7252	16.218	16.0191	23.2254	28.6837	35.3766		0	0	0	3.78231	8.62404	6.16821	3.29532	4.60623	3.74286	2.69728		0	2.13069
TY1031M	∆aro10 cdc19T21E ∆zwf1	ARO4FBR TYRC	YNB +met	10.489	11.2292	53.6037	51.1148	165.47	238.473	192.958	134.325	83.5697	72.6113		319.962	58.9743	119.688	141.919	97.3297	83.7549	56.056	59.7923	52.0658	56.1665		1.88965	1.74707	4.26468	3.14318	6.67843	9.02988	7.87193	7.48568	9.85917	14.1902		0	0	1.08145	1.77855	3.91212	4.22197	3.61736	2.14548	3.618	6.08335		0	0
TY1032M	∆aro10 cdc19T21E ∆zwf1	ARO4FBR TYR1	YNB +met	4.32629	9.78735	40.948	26.1132	93.8058	79.8158	56.8101	53.333	22.5875	23.0749		171.016	119.28	133.265	94.6256	86.2294	59.5221	41.3677	23.5537	20.8543	20.3345		1.4207	3.35899	7.50722	3.80649	8.66138	8.51892	7.33495	8.94338	7.86258	12.4259		0	0	0.737619	0.872509	3.05327	3.20684	1.99017	1.48356	1.73419	3.08091		0	0
				0		to	375		µmol / g DCW extra						0		to	520		µmol / g DCW intra						0	0	to	42		µmol / g DCW extra						0	0	to	17.2		µmol / g DCW extra						0	0
Strain ID	Genetic background	Plasmid-based overexpression	Growth Conditions	TRYPTOPHAN											TRYPTOPHOL											PHENYLALANINE
				0	4	8	12	24	30	36	48	72	96		0	4	8	12	24	30	36	48	72	96		0	4	8	12	24	30	36	48	72	96
TY757	∆aro10	none	YNB mimimal	0.347265	0.603601	0.90994	0.577055	0.948523	1.19831	0.729264	1.09599	2.77464	2.32133		0	0	0	0	0.0106694	0	0.00680629	0	0.0159455	0.0640559		2.25706	2.19737	1.93064	1.72461	3.96601	6.01488	3.24295	5.12281	11.0881	10.2718
TY920	∆aro10	ARO4FBR	YNB mimimal	0.749315	1.11056	2.94929	2.19265	2.96762	5.5921	4.2376	4.69	6.93006	5.39593		0	0	0.125055	0.358542	1.58483	1.90188	1.74324	1.20632	1.73872	2.06277		10.475	8.92688	19.9772	18.0475	22.487	43.2394	29.0173	31.038	24.0891	16.3099
TY952	∆aro10	ARO4FBR ARO7FBR	YNB mimimal	0.470853	0.474668	0.823732	0.862923	0.969509	2.59474	2.13411	2.6634	2.77186	2.55511		0	0	0.0718895	0.794704	0.280453	0.470826	0.293854	0.105017	0.199009	0.343973		14.3197	10.0066	17.2406	17.6714	16.0554	39.9534	22.1366	22.673	15.2211	12.3163
TY954	∆aro10	ARO4FBR TYRC	YNB mimimal	0.844169	2.13752	3.52382	2.42393	2.57488	4.9144	3.44766	4.12453	4.88577	4.53685		0	0	0.851687	0.35619	2.02001	2.26101	1.94703	1.6678	1.94328	1.98504		4.33992	8.0187	8.01914	5.06117	8.55587	22.2591	10.6111	14.2375	8.24146	6.55998
TY985	∆aro10	ARO4FBR ARO1	YNB mimimal	0.597244	2.53898	2.36125	2.02835	1.44909	2.64136	2.58822	2.85839	3.49853	2.84473		0	0	0	0.486073	0.759395	1.61629	1.32481	1.00023	0.957344	0.961042		10.968	14.7153	11.9076	11.5312	10.2019	20.0395	17.4034	18.2274	10.7026	7.92125
TY1018	∆aro10	ARO4FBR TYR1	YNB mimimal	0.672928	2.54285	3.19142	2.35525	2.71061	4.16076	3.35915	3.64126	3.40074	4.37598		0	0.475794	0	0.278555	2.23569	2.16613	1.49522	0.721201	0.788834	1.94698		4.01001	6.31965	6.7412	6.35169	9.6327	15.1221	11.1144	10.3095	4.18898	5.15861
TY1040	∆aro10 ∆zwf1	ARO4FBR TYR1	YNB mimimal	0.177064	0.428539	0.872948	1.06504	0.648685	0.554318	0.436443	1.63725	2.40323	1.83475		0	0	0	0.982778	0.923381	0.920493	0.956955	0.9853	1.0714	0.887887		1.8832	1.29855	1.98174	1.35077	1.30786	1.26081	1.58904	6.04227	9.13033	4.59428
TY1041	∆aro10 ∆zwf1	ARO4FBR TYRC	YNB mimimal	0.110785	0.227316	0.496768	1.01453	0.958482	0.908345	1.03799	1.16243	0.844801	0.244551		0	0	0	2.39594	1.16053	1.20795	1.56989	1.87927	2.02397	1.46844		1.79429	3.64967	2.96512	2.59438	2.52037	2.54488	2.99219	2.80591	2.2497	0.906472
TY1040M	∆aro10 ∆zwf1	ARO4FBR TYR1	YNB +met	0.0981784	0.127794	0.724115	1.98325	0.779148	0.689831	1.19123	3.51277	3.34656	2.12575		0	0	1.68029	2.02524	1.11405	1.25507	1.29147	1.3256	1.29499	1.0722		0.740631	0.934674	1.16537	2.06936	1.52434	1.39999	5.55222	16.6747	12.9565	8.27889
TY1041M	∆aro10 ∆zwf1	ARO4FBR TYRC	YNB +met	0.21149	0.267039	1.08317	1.88827	1.26616	0.988291	1.43721	1.27861	0.953046	0.590109		0	0	3.37498	2.89789	1.43803	1.45456	1.68482	2.33033	2.67578	2.50919		1.57035	3.28032	4.37639	3.80207	4.18588	3.1229	3.0579	3.14397	2.51359	1.87274
TY1031M	∆aro10 cdc19T21E ∆zwf1	ARO4FBR TYRC	YNB +met	1.17669	0.30148	0.938094	0.835699	0.512511	0.425344	0.448102	1.12466	1.0032	0.834681		0	0.737333	0.772551	0.436916	0.500702	0.870706	0.801405	0.688014	0.539153	0.554977		4.58406	2.14851	19.4495	2.96182	1.71348	1.505	1.16227	7.96804	5.46816	3.75349
TY1032M	∆aro10 cdc19T21E ∆zwf1	ARO4FBR TYR1	YNB +met	0.445603	0.623824	1.06164	0.666859	0.692469	0.518547	0.353746	0.146539	0.147443	0.112744		0.303382	1.16158	0.879095	0.579306	0.576964	0.736106	0.526167	0.617666	0.366254	0.475658		2.236	2.12772	2.71583	1.75571	2.11574	1.46688	0.947563	0.804956	1.30735	0.950513
				0		to	7		µmol / g DCW intra						0		to	3.4		µmol / g DCW extra						0	0	to	44		µmol / g DCW intra
[truncated: 18 more columns]

## Sheet: Intracellular metabolite conc
	Pyruvate (µM) intracellular										Phosphoenolpyruvate (µM) intracellular										Erythrose 4-phosphate (µM) intracellular
	0	4	8	12	24	30	36	48	72	96	0	4	8	12	24	30	36	48	72	96	0	4	8	12	24	30	36	48	72	96
757-1	21888.1	28352.6	21093.6	7958.17	1138.67	890.006	554.64	518.119	455.163	232.363	0	33.7662	3.28766	8.22278	3.78254	18.6964	18.9228	14.2164	21.6944	12.4066	8453.81	2304.49	2061.6	579.267	273.768	195.269	245.511	247.397	233.14	207.214
757-2	25413.1	26989.1	14700.3	8666.77	3565.38	838.896	717.075	776.655	593.404	413.177	0	0	0	7.01971	5.16392	14.5711	15.8736	11.2854	5.38845	8.21884	7673.66	2656.02	2103.93	563.103	356.187	248.419	373.573	264.05	234.373	205.816
757-3	20490.2	19440.4	16171.9	6380.98	4033.24	787.381	715.481	992.457	597.828	305.713	0	0	0	6.8078	5.01737	12.1487	9.80657	10.8176	12.1859	9.22318	8830.94	2595.41	2246.81	443.125	279.987	208.224	453.016	479.892	215.407	246.002
920-1	8691.57	19980.4	14474.4	6614.21	1199.95	833.979	722.379	602.602	720.257	369.399	0	0	3.2919	6.55421	6.5488	9.70047	27.0161	9.62414	14.0877	6.68788	4960.32	1630.78	1614.59	354.513	205.843	280.133	468.575	259.235	175.113	238.231
920-2	11686.5	19555	14538.5	6265.31	1045.51	837.148	781.1	635.954	634.634	426.138	0	23.7323	0	7.4512	9.45993	6.83745	16.9911	4.16099	7.19149	8.44426	4884.76	1903.75	1819.61	392.042	234.882	195.887	440.507	254.001	158.196	232.193
920-3	11630.7	24004.6	20934.6	7358.4	1341.45	666.705	555.82	451.589	817.869	637.91	0	40.9159	0	7.20792	7.38078	7.23336	7.75186	12.0895	11.6906	8.88896	8695.16	3442.14	1606.51	319.967	356.131	225.824	423.871	314.396	252.22	217.534
952-1	11404.1	22758	22616.8	10068.1	5452.59	891.383	626.612	615.09	1226.89	470.868	0	25.5122	9.76545	11.857	3.04364	12.6452	19.159	7.97341	6.91727	9.2294	8259.86	2806.67	2372.46	369.584	346.797	142.367	395.112	204.969	184.069	251.829
952-2	8818.67	20153.6	22882.6	10062.7	4236.35	1021.44	699.034	622.84	813.665	473.174	0	15.6517	0	11.0061	4.07381	12.4234	11.3105	11.734	5.42828	10.6676	6752.27	1894.07	1653.35	565.046	253.963	150.502	429.539	247.541	211.355	240.98
952-3	8867.06	21428.1	77606.5	7735.75	5019.13	734.296	555.963	472.41	1066.99	562.978	0	0	0	12.5437	5.57899	12.1934	8.76925	11.3132	9.21205	8.36996	5394.81	2888.02	5036.68	638.047	366.55	240.768	337.58	279.972	323.45	246.396
954-1	10160.6	17322.1	46861.3	10782.4	3421.25	1170.39	783.376	479.585	908.016	354.459	0	21.6771	0	7.65914	4.53104	5.62936	12.6999	6.57331	34.8446	5.58142	4771.96	2170.73	2029.57	494.861	300.005	177.533	312.384	210.872	159.876	223.632
954-2	9340.76	26093	28452.5	6721.57	8294.24	995.074	818.168	549.545	945.155	651.317	0	29.2125	0	8.63549	5.09346	8.9955	14.371	11.659	7.83545	11.5592	4469.21	2285.33	1539.08	364.86	466.954	297.802	351.558	331.903	240.075	263.044
954-3	9988	33177.2	38192.3	9864.88	6871.17	1307.85	657.616	535.098	703.967	557.635	0	41.3712	0	10.4765	8.52498	12.5891	11.7268	10.7633	14.5161	8.8359	4193.87	3287.09	2349.92	441.098	528.692	240.248	251.513	266.363	193.022	189.2
985-1	11697.8	16033.6	36603.3	8900.16	6790.41	3814.87	1161.69	770.311	1353.37	623.665	0	0	0	14.7612	4.22621	10.4624	15.1731	7.44403	7.81566	12.3727	6881.36	2791.58	2386.3	586.414	397.779	216.427	356.401	252.091	187.891	172.05
985-2	11849.2	26065.6	24347.2	11817	8149.07	3120.06	1152.41	833.866	1248.06	825.178	0	32.919	0	12.9773	3.15497	8.3979	17.1333	10.7586	5.99491	5.96351	6612.2	3621.5	2267.22	876.069	552.183	265.481	290.983	225.285	220.889	220.627
985-3	10062.6	21759.1	42971.8	10009	9112.74	4116	1079.32	714.335	1498.94	769.525	0	28.3469	0	22.453	2.61963	15.0072	14.667	14.5115	9.71743	7.42547	4771.96	2031.76	4143.7	349.933	512.341	298.581	267.906	285.186	280.561	298.415
1018-1	8813.81	15675	34634.4	7424.13	6751.39	1280.24	829.564	579.509	715.598	421.542	0	31.8903	0	9.4075	3.737	8.18317	13.1986	8.78085	5.32764	13.5125	5121.65	2119.62	2416.85	386.05	595.593	194.172	307.858	222.357	227.881	273.465
1018-2	2205.61	24913.2	31356.4	10330.8	8283.87	1116.33	756.139	575.745	673.421	597.908	11.7523	18.6675	0	14.1329	2.45479	16.1717	17.1182	8.06326	7.26616	19.2982	1400.64	4905.96	2588.67	634.426	527.254	270.953	328.72	231.052	236.232	194.216
1018-3	8086.85	17282.1	34762.4	7141.8	4862.02	980.851	499.325	679.449	743.972	619.499	0	23.8604	0	13.3346	6.982	13.4553	9.83755	18.3623	9.97593	8.56161	5953.53	2389.37	2268.01	438.654	327.726	222.521	259.684	377.699	329.171	236.443
1040-1		11655.6	15381.9	10984.5	4655.12	5251.46	1893.17	1093.71	912.289	943.189		359.93	771.245	360.562	173.208	177.119	43.3794	19.3696	41.5042	43.6894		773.231	984.572	437.501	194.236	116.597	97.5452	141.474	98.7378	149.266
1040-2	15036.3	15187.5	14812.8	6925.18	7711.8	7693.58	3627.39	1049.4	798.847	1303.58	402.03	528.987	638.228	370.416	226.661	190.449	97.2993	23.5737	20.9211	32.6674	1403.29	983.739	984.105	361.851	252.648	244.081	156.086	150.483	95.855	162.689
1040-3	17549.1	12285.8	17137.3	10055.1	8173.48	7268.84	4019.7	1674.57	1029.28	1336.46	312.583	315.358	661.8	355.922	342.201	205.152	122.819	33.0168	37.5295	42.8048	1869.59	977.092	1609.64	471.431	222.356	213.124	122.865	105.786	153.281	114.702
1041-1	8456.71	13054.6	13655.8	3461.67	4169.54	3103.82	1401.97	1274.81	760.482	764.944	110.535	281.743	875.733	261.933	121.39	105.796	55.6663	44.0484	20.8142	14.8186	1119.45	894.15	1020.65	300.564	246.824	146.169	69.0815	179.906	84.4199	99.8459
1041-2	18897.3	4643.67	18135.9	6150.99	5941.64	4423.23	1770.15	1496.59	594.297	1124.2	197.25	436.079	1036.36	338.525	144.78	77.854	62.1622	42.7641	16.798	28.0219	1640.32	166.026	1630.61	249.752	292.509	190.88	91.9989	113.824	99.7442	111.581
1041-3	17947.5	6083.82	10574.8	5282.35	2419.49						105.797	365.774	511.451	216.139	86.9673						1000.05	824.025	1014.6	261.595	167.622
1040M-1	25154.4	16254.7	16313.8	11650.9	13007.1	5502.63	1843	2363.88	1910.41	1494.15	269.293	89.8448	87.8745	64.3616	105.884	19.938	43.0084	21.3521	40.308	59.5944	2577.22	507.547	916.461	724.661	484.018	313.055	273.471	98.7098	302.531	115.365
1040M-2	11811.8	13652	15578.6	12157.2	17016.4	7310.46	1758.6	1746.73	1761.41	1838.12	28.2985	104.76	66.7846	61.1227	67.5958	23.7548	59.836	30.0012	36.1319	22.9222	2200.46	1070.47	491.654	525.955	355.802	286.802	222.852	116.815	140.977	151.383
1040M-3	19740.8	15365.7	11085.6	8201.6	15222.2	9686.33	2814.12	2023.9	1748.32	2384.21	197.718	148.604	38.382	31.5394	59.1967	41.6857	44.3133	38.9819	36.8475	35.4303	3066.1	557.723	489.771	369.442	311.163	381.806	289.212	129.564	100.202	198.719
1041M-1	8753.24	26281.3	20344.4	12758.7	13214	8445.61	6811.73	3837.36	2190.3	1545.79	71.8114	182.395	117.324	86.7333	34.4547	49.8878	29.0668	18.8261	38.1718	12.0283	1217.02	1398.7	1511.5	484.205	583.919	481.282	230.891	118.143	115.338	215.883
1041M-2	12972.3	35955.5	11550	15598.8	10365.1	7910.18	4775.83	3065.4	1346.95	1539.07	0	238.516	40.1109	160.927	106.43	30.2207	32.2005	17.536	19.535	9.92914	1592.09	2560.7	879.712	898.405	392.573	391.43	286.578	166.904	130.911	217.697
1041M-3	12400.5	26318.6	13109.7	20486.9	13745.8	8445.14	7064.24	3948.74	1265.76	2614.54	169.791	189.46	84.4553	96.0162	43.5687	37.8879	19.1265	31.5411	24.8735	7.58151	2369.73	2030.4	1295.3	1276.26	570.848	420.632	297.889	150.101	248.016	278.33
1031M-1	22418.6	18183.2	16348.5	10558	8522.74	5148.67	2066.56	2518.98	1828.61	1373.57	122.167	185.513	157.511	65.9453	79.7768	38.4814	62.9036	45.5643	28.9978	7.45714	2435.79	783.273	1130.57	621.556	245.408	265.488	186.153	123.907	124.51	191.2
1031M-2	10825.7	15882.6	14835.4	17453.5	13411.5	5023.6	1531.97	1739.23	1632.68	1369.96	70.2996	191.233	203.147	167.271	77.4876	48.3661	66.9773	49.0418	46.4196	55.4146	1296.52	527.933	987.281	815.243	357.272	363.748	216.288	173.012	146.069	133.95
1031M-3	12230.1	16266.9	10772.1	16038.8	13594.9	6909.91	2303.97	1439.99	1117.51	2170.16	85.9361	147.065	64.7496	74.6197	62.0675	38.8422	74.6067	38.2822	11.9488	53.0237	1762.36	1000.4	793.037	991.854	316.803	291.079	198.744	106.186	102.896	216.288
1032M-1	9315.58	17696	19348	15031.6	11779.6	4795.76	3374.83	2626.88	1988.82	1842.88	85.9361	240.232	106.921	145.5	25.3934	39.637	34.1067	18.1705	18.0784	14.3578	2839.36	1149.55	1049.51	696.243	364.535	258.692	239.293	68.8247	129.05	338.385
1032M-2	11161.4	20647.2	16588.9	16531	13014.1	6677.73	2791.32	3522.44	1968.17	1541.48	32.525	388.283	100.023	191.656	32.818	33.7044	28.1855	32.0763	12.752	18.7836	2118.4	1135.44	1288.61	734.859	436.221	261.218	170.157	142.737	225.404	188.067
1032M-3	11495	11861.8	11725.9	11139.6	11410.3	6495.58	4358.57	2073.79	1224.23	1511.73	146.655	114.357	83.7425	152.5	56.7804	31.5325	36.9443	11.049	26.3459	12.5011	2609.14	486.416	1001.8	335.512	452.84	257.247	288.293	112.674	226.874	349.665
	Dehydroshikimate (µM) intracellular										Shikimate (µM) intracellular										Tyrosine (mM) intracellular										Tryptophan (µM) intracellular										Phenylalanine (mM) intracellular
	0	4	8	12	24	30	36	48	72	96	0	4	8	12	24	30	36	48	72	96	0	4	8	12	24	30	36	48	72	96	0	4	8	12	24	30	36	48	72	96	0	4	8	12	24	30	36	48	72
757-1	0	0	0	0	0	0	0	0	0	1.88277	0	0	0	524.804	918.93	823.93	815.144	764.378	537.154	343.673	3.4326	2.99302	4.76753	5.49708	6.12131	7.35058	3.95183	8.96798	19.9268	13.9354	158.804	267.787	351.237	279.399	383.554	503.861	271.681	485.948	1638.55	1082.54	0.988136	0.934024	0.681078	0.786261	1.72302	2.3637	1.37373	2.76819	7.70041
757-2	0	0	0	0	0	0	0	0	0	0	0	0	0	646.438	1391.55	984.974	1128.7	1110.14	746.171	469.379	2.56209	2.27663	3.65427	4.16102	4.21805	7.52738	3.14123	4.50283	12.6747	3.95828	143.934	214.878	293.92	213.422	354.7	419.79	261.914	337.47	833.441	434.074	0.80206	0.806366	0.616837	0.621172	1.41834	2.39847	1.02779	1.45533	2.93868
757-3	0	0	0	0	0	0	0	0	0	0	0	0	0	505.977	913.067	919.458	1250.66	1419.11	815.598	618.898	2.53036	2.23252	5.13301	3.2323	4.62958	6.47693	3.71314	4.84332	5.18677	12.1894	83.1122	188.003	365.888	148.351	315.661	407.804	276.699	394.347	610.943	1062.64	0.717652	0.701127	0.84724	0.508805	1.26532	1.92103	1.20175	1.4685	1.68105
920-1	118.5	124.818	305.069	74.8757	44.8795	15.5192	55.3481	11.5436	45.2198	42.973	2098.65	518.824	1958.39	1698.54	1391.87	1427.71	2251.92	1361.83	1278.29	1018.34	7.54271	11.1383	49.005	42.0823	63.8374	183.884	83.1915	103.577	144.564	109.787	94.8559	408.543	923.964	806.53	1237.39	2642.38	1765.97	1889.71	3636.12	2224.45	2.43569	3.64804	6.99485	7.33381	9.23422	21.4494	11.7591	11.9634	10.8671
920-2	186.219	119.529	321.532	73.4057	60.8179	20.6623	131.723	11.4284	23.5874	69.9626	2737.8	551.207	1898.29	1142.65	1928.62	923.586	2775.45	1772.58	1461.51	1457.78	17.7519	7.68468	56.337	49.7716	55.6027	103.974	53.6219	98.1113	59.4596	91.9173	337.282	339.766	1096.43	762.056	1091.02	1819.77	1265.76	1722.52	1667.69	2121.93	4.42602	2.79156	7.39752	6.30351	8.58674	13.4317	8.66271	12.1005	5.7569
920-3	122.358	110.667	358.835	62.2209	42.0764	18.4415	104.732	10.6261	37.0486	49.2263	1604.59	439.36	2335.33	1392.46	1874.13	883.264	2220.2	1453.11	1749.2	1335.27	18.8678	10.0118	53.2979	58.0945	46.6268	102.08	74.1868	85.4157	122.332	59.3267	400.435	485.65	1256.59	867.694	968.943	1751.3	1676.72	1598.89	2396.26	1649.1	4.7772	3.47916	7.80455	6.41548	7.16455	13.1626	11.8197	10.4227	10.1417
952-1	106.772	134.889	299.734	93.4882	50.7031	6.2045	51.9553	25.6425	27.4287	31.976	0	0	1846.33	868.364	1380.52	844.662	1774.6	1142.7	1294.69	931.104	22.3307	11.2804	32.2984	55.1387	47.0174	109.921	64.2711	48.34	79.4622	107.59	160.711	158.804	312.542	316.869	440.144	1046.01	970.63	895.973	1397.79	1410.43	5.67469	3.31609	5.31544	5.79947	6.54658	14.5265	9.46678	6.36981	7.50193
952-2	0	82.3546	252.556	84.1016	32.2494	30.2864	47.9559	29.0395	41.5368	55.3516	0	591.845	1853.28	1173.92	1748.94	1019.67	1953.09	1440.73	1622.15	1089.16	22.5637	12.7181	43.2011	76.5472	38.5028	106.073	38.4977	41.0322	73.1374	60.3584	228.769	187.707	354.627	399.635	339.69	960.21	588.328	654.925	1049.35	912.135	5.75743	3.75347	6.25102	7.69117	5.3262	14.3913	6.63257	5.86761	6.19203
952-3	0	99.903	544.054	65.2149	48.2639	61.9126	63.0295	30.6093	58.9776	63.6732	0	867.803	2548.11	1063.13	2405.14	1342.25	2000.26	1459.63	1261.53	1289.36	18.725	12.1069	58.2422	44.6315	36.8555	94.9069	46.7076	94.7562	44.3552	38.8898	133.689	180.898	248.088	242.298	297.398	876.826	812.279	1408.44	632.706	516.441	4.47865	4.04888	7.58978	6.14425	5.96654	15.4749	8.49691	12.9548	3.21835
954-1	0	136.744	318.753	90.5933	24.3422	6.19086	33.1734	33.5969	20.9882	50.7824	0	674.013	1945.01	1231.71	1692.01	1040.84	1593.71	1301.79	897.879	961.558	24.3859	19.2392	42.4195	74.7483	67.8917	126.888	52.8077	48.6661	84.3544	76.9111	338.213	720.325	1881.51	1058.96	1087.16	1872.66	1279.72	1248.77	1956.39	2052.6	1.74308	2.45761	3.71648	1.91293	3.78076	7.86823	4.02006	2.8714	3.23216
954-2	0	94.1633	186.209	30.0781	78.5404	15.3982	45.3053	33.3699	35.9033	51.8287	0	1028.45	1217.49	900.796	2533.51	1518.3	2314.65	1505.59	1514.01	1342.79	19.0614	23.264	26.5868	65.4817	63.0754	114.666	44.5098	96.6131	95.5105	55.3787	274.113	850.186	920.093	807.106	965.1	1655.41	1247.81	1645.41	1978.88	1718.48	1.43414	3.29935	2.52097	1.93465	3.22692	8.1046	3.90382	6.1629	3.13649
954-3	0	166.694	284.654	90.4945	87.9529	18.3899	23.0638	29.9304	18.3929	44.0519	1009.45	869.106	1796.67	1274.98	2226.44	1309.86	1795.16	1410.86	895.578	1140.71	22.5655	24.1276	29.8984	70.8486	56.078	127.899	50.4866	102.726	67.4571	50.8601	325.639	804.51	1113.75	827.188	808.715	1932.38	1303.2	1688.63	1493.37	1269.87	1.64492	3.15271	2.67271	1.77594	2.49884	8.75948	3.8662	6.78514	2.78853
985-1	0	0	164.243	45.2487	40.7347	20.9824	25.5861	18.8877	14.5824	26.887	0	1810.84	3759.26	1892.65	2143.63	2020.08	3067.21	2090	2235.65	1909.23	18.1118	21.7544	21.0208	39.5641	36.019	71.5868	39.8978	38.4355	46.3991	50.9041	309.733	824.328	964.268	856.55	579.854	1096.1	1048.86	1077.76	1343.51	1333.62	4.62528	4.78319	5.15731	4.43102	4.00717	8.21567	7.20517	5.96259	3.96044
985-2	0	101.43	154.959	50.611	43.6427	10.0207	18.2926	21.4584	14.1241	24.2268	0	1484.44	2747.44	2715.1	2735.69	1704.82	2568.72	1858.21	1919.8	2185.01	16.8134	31.9266	15.6546	38.7401	31.0414	50.752	31.8933	44.1361	35.1153	31.7696	205.37	1119.59	732.679	776.394	535.684	849.327	932.498	1066.88	1022.08	783.339	4.15716	6.48421	3.70488	4.64803	3.63098	6.1651	6.14273	7.13444	2.65622
985-3	0	74.5156	252.345	37.2518	52.2926	13.4709	14.2864	16.6411	21.4635	31.3761	0	1344.07	4289.19	1943.25	2812.32	2137.92	2848.94	1621.28	2125.09	2022.91	13.2972	23.4751	17.3735	25.3536	29.6032	60.6958	30.3857	43.7173	57.9543	41.033	148.501	877.164	926.668	620.773	494.559	989.426	894.447	1031.34	1521.67	1043.85	3.40426	5.08294	4.36843	3.73343	3.6973	7.88532	5.98924	7.15558	5.27517
1018-1	0	149.279	310.4	45.2312	40.7432	13.1203	39.5985	16.5513	23.1182	54.3976	0	1429.39	2067.23	879.105	1759.81	1255.31	1682.81	971.881	839.338	1060.17	28.086	25.3126	32.6892	65.7373	65.9956	100.521	46.7847	62.0171	50.8176	90.6012	402.998	877.763	1222.35	954.495	1056.37	1818.08	1202.03	1421.54	1201.57	2336.46	2.36893	2.00794	2.29328	2.25987	3.07266	5.83871	3.01207	2.9021	1.50948
1018-2	0	191.727	326.408	66.3007	77.7975	11.7631	38.5917	26.8167	42.9348	55.8205	0	1277.89	1991.64	749.831	3157.39	1750.54	2181.65	1542.32	1130.58	1225.84	5.55254	31.0877	30.2185	57.9001	72.1301	88.6051	45.7913	40.9413	64.4958	76.1463	74.4742	1079.35	1153.25	886.945	1054.84	1422.61	1249.75	1095.4	1472.05	1627.89	0.451087	2.67763	2.62904	2.44034	3.61333	5.39136	3.41943	2.32486	1.685
1018-3	0	181.838	293.458	54.286	87.5076	11.6308	31.0817	50.8406	47.4449	43.4694	0	1048.83	2079.77	1096.68	3366.34	1650.35	1891.77	1517.8	1370.65	1142.27	23.1486	24.3964	29.3775	43.8239	61.6659	93.2159	60.0219	90.4085	52.5107	43.8271	270.225	868.279	1170.42	775.506	900.583	1382.38	1280.61	1528.9	1104.98	897.853	1.63555	2.33628	2.56791	2.35722	4.01701	5.57222	5.91778	6.22807	1.45994
1040-1		1493.43	4422.2	1032.93	410.37	206.346	33.2577	62.6894	51.2828	116.825		834.29	1875.63	737.849	1188.4	1206.84	714.592	760.718	1016.37	1853.29	148.376	28.2512	88.6556	34.7298	49.1456	34.3294	26.9796	23.5672	43.7205	28.7469	37.4927	109.963	398.183	462.636	267.566	262.254	180.173	587.583	944.052	974.839	0.817918	0.38465	0.829966	0.390454	0.49264	0.526286	0.839355	2.36704	3.56644
1040-2	364.397	5596.92	9563.61	2082.9	1679.9	927.377	201.736	86.6111	94.0699	140.197	489.816	1006.31	1562.74	857.093	751.664	1159.14	742.112	892.929	865.359	961.212	85.0106	27.9784	86.6517	81.4226	49.3528	29.6597	16.6336	23.395	43.5835	22.0376	68.4463	142.065	401.491	489.324	256.481	187.687	157.247	711.194	914.518	677.014	0.466585	0.42854	0.899459	0.729184	0.520227	0.421688	0.46985	2.64981	3.96407
1040-3	213.154	2793.87	7216.84	2201.98	1198.97	321.275	125.608	46.5383	104.315	57.1863	677.611	204.773	613.639	541.911	908.102	636.254	378.876	805.322	543.446	945.241	137.596	48.8235	46.043	44.2737	41.6298	27.9813	15.3496	16.9908	35.3371	15.9707	90.7989	224.126	170.268	231.416	196.714	165.967	147.516	520.386	811.69	386.757	0.80794	0.629639	0.472508	0.381212	0.440315	0.452929	0.456397	1.69678	2.6143
1041-1	74.8945	244.793	320.628	66.8128	16.0866	23.0073	7.57895	33.7706	22.3559	21.7748	413.213	324.075	421.221	163.821	769.964	710.179	621.426	1187.92	695.173	857.639	72.4593	20.0254	64.0109	52.3231	86.066	60.2665	62.8133	21.4398	33.4037	8.66793	36.7576	97.287	277.911	236.089	348.595	308.718	362.213	452.571	341.469	78.3477	0.647478	1.47504	1.79654	0.896353	1.06535	1.07553	1.32683	1.24144	1.06005
1041-2	155.924	83.4735	510.76	129.135	62.3113	34.7297	21.5204	26.7318	43.5831	37.2894	0	0	0	217.802	653.191	564.151	767.082	895.967	577.49	692.984	110.914	26.4631	33.3038	100.68	87.6131	65.7091	62.1289	19.9451	27.4697	11.6956	86.3366	109.19	188.641	356.592	346.262	337.8	372.108	435.971	305.246	127.952	0.846772	1.73454	0.985375	1.08277	0.959419	1.02553	1.09562	1.05274	0.831631
1041-3	93.1902	174.642	328.054	50.0113	19.5084						0	0	254.906	429.591	665.267						91.1748	17.919	35.6626	164.994	114.201	76.3703	75.834	18.6837	31.591	26.4703	0	46.0966	85.4126	534.572	370.123	362.754	419.002	403.049	291.952	65.4244	0.49941	0.845607	0.512661	0.90352	0.775643	0.72658	0.902207	0.823498	0.607991
1040M-1	736.27	280.827	150.16	90.5729	101.721	43.7093	10.525	5.79038	13.8624	11.5792	0	677.63	880.974	651.047	1248.16	909.755	1049.84	623.739	1065.72	896.443	69.992	12.6694	27.8919	140.493	71.3792	53.8382	69.3259	75.4596	112.975	61.9952	0	27.5859	183.246	689.807	313.085	297.034	350.882	1446.18	1507.99	1074.12	0.37345	0.370388	0.330412	0.85658	0.585642	0.557961	1.78597	6.90821	6.40551
1040M-2	303.438	292.018	173.816	165.466	179.961	66.8528	10.2218	4.28647	17.2828	7.77019	0	391.112	613.745	506.617	2496.09	1606.95	1371.81	886.187	869.202	1430.81	36.8131	12.7319	44.1141	161.099	63.8851	44.8474	68.834	48.5659	60.9589	46.6662	24.229	59.193	309.316	762.825	289.872	230.538	371.659	1120.5	1361.34	938.804	0.167522	0.316883	0.510899	0.737701	0.550981	0.50163	1.96007	5.74358	4.0288
1040M-3	326.598	280.076	90.5104	96.3366	179.091	92.0448	43.6986	3.60385	17.4585	6.82398	0	838.629	361.278	478.133	2172.3	1817.15	1225.92	801.515	692.699	1425.31	53.6679	15.2266	38.1688	137.859	59.7995	45.9332	22.3112	56.2541	56.9046	22.1882	84.8581	55.2148	312.01	750.982	262.763	238.906	601.051	1336.4	849.063	349.016	0.281951	0.351256	0.453541	0.705004	0.55709	0.495953	2.4231	5.87567	3.96176
1041M-1	288.372	441.143	92.5312	75.2166	224.22	149.625	203.38	111.925	30.9765	76.1726	1787.34	2438.1	1029.19	643.696	1434.45	1011.84	1604.85	1454.64	1328.22	1203.74	94.6721	30.0375	80.9446	183.187	99.8169	77.0329	24.1613	20.6646	31.1628	24.0417	86.6008	114.834	462.17	702.475	537.859	391.438	549.573	457.137	364.253	181.281	0.536759	1.39996	2.0411	1.60727	1.56092	1.08923	1.07971	1.05007	0.879652
1041M-2	366.968	402.875	68.1132	208.307	104.574	80.9489	84.7069	99.0277	32.5081	137.003	2255.72	1295.24	680.682	888.463	1555.67	2485	1839.8	2441.92	1238.38	1156.82	53.9167	30.7574	101.903	225.423	105.952	76.3749	19.7489	22.6184	32.8364	29.0014	46.8816	115.609	481.083	791.613	467.71	359.605	395.958	477.786	339.877	194.009	0.579311	1.3264	2.02542	1.68016	1.68063	1.20525	1.0088	1.33925	0.959834
1041M-3	346.959	512.941	128.221	260.694	117.791	137.763	125.706	66.824	47.6517	318.072	1408.67	1650.44	1164.21	984.88	1515.34	2018.02	2082.31	2186.32	1470.15	1965.09	76.485	21.7142	60.6983	169.524	106.395	80.5836	30.19	21.4771	31.3267	35.6285	101.506	66.267	260.274	603.986	401.27	347.058	651.367	485.755	354.809	280.387	0.628763	0.918449	0.796134	0.937092	1.40943	1.17541	1.30916	1.10398	0.953391
1031M-1	1447.4	2211.58	1279.56	3853.4	688.236	69.3282	53.3649	17.9729	72.6647	43.3343	1216.26	1481.49	1117.65	878.997	1155.26	1159.54	854.193	713.453	1269.5	832.718	124.076	27.0587	47.4026	62.6809	29.5242	27.8017	18.7381	23.7909	19.4256	20.0525	846.264	150.669	275.763	342.152	136.827	156.54	162.801	604.908	405.571	361.29	3.10826	0.82105	9.56459	1.13569	0.444866	0.540893	0.402053	3.74699	2.08741
1031M-2	626.168	913.728	694.277	3541.16	483.921	71.4133	48.2461	16.5426	68.7862	89.0842	1288.42	1078.42	988.258	1076.56	1819.04	1380.29	891.222	693.994	1322.36	1017.45	84.6097	20.3746	42.0699	45.3077	37.2057	31.0627	21.6208	21.2275	20.3147	21.0704	230.244	121.613	360.276	250.856	201.039	147.483	162.874	316.198	398.413	226.513	1.11271	0.877484	10.7982	0.870658	0.661141	0.538509	0.398335	2.64702	2.24333
1031M-3	895.772	1296.44	654.778	3585.7	761.095	136.814	76.1524	3.82231	191.966	474.134	1488.89	1378.01	460.451	821.686	2539.12	1938.99	1074.25	807.453	810.997	1517.76	146.827	18.0937	43.5137	49.6987	41.4143	34.1966	21.9255	21.4176	18.1106	21.2842	230.922	62.6949	406.288	335.547	231.591	168.581	172.216	328.511	310.687	339.62	0.872428	0.688701	1.24779	1.28456	0.797856	0.592819	0.491027	2.45936	1.74499
1032M-1	715.359	393.063	250.168	633.388	217.612	70.7966	209.369	147.467	93.3163	285.091	3266.68	826.221	476.411	1145.68	1765.07	1642.62	2087.22	1691.68	1202.78	1546.17	73.4396	45.2142	46.9872	32.2312	29.4177	21.419	12.8784	7.77826	4.93763	5.15893	153.713	216.457	395.328	240.776	223.528	182.83	106.06	51.0292	27.9279	22.4773	0.751902	0.952272	1.21573	0.484845	0.692155	0.533853	0.333657	0.314415	0.341579
1032M-2	653.051	378.194	255.722	1039.19	389.986	129.78	140.293	368.658	384.457	271.373	1098.99	1335.4	947.058	1027.42	2999.95	1642.7	1634.85	2650.25	1262.75	1889.62	44.313	34.2765	58.3048	34.2909	37.9228	22.6714	17.7643	9.66893	10.51	9.90368	190.567	198.508	402.465	204.388	232.979	201.279	155.974	57.5179	81.2893	61.0369	0.97792	0.704953	1.21073	0.777228	0.967986	0.552729	0.368242	0.281849	0.626826
1032M-3	621.694	280.093	131.025	520.737	267.978	194.992	299.82	164.84	53.4492	691.119	1980.79	1173.01	1146.36	1113.7	2975.73	2228.01	2612.56	1936.07	1456.62	1916.54	72.2656	53.0432	42.7808	38.6175	28.4699						150.834	278.172	381.803	295.791	312.902						0.754624	0.706904	0.591136	0.688717	0.690682
[truncated: 1 more columns]
